# Supplementary material for: Reconstituting the complete biosynthesis of D-lysergic acid in yeast
Source: Nat Commun. 2022 Feb 7;13:712. doi: 10.1038/s41467-022-28386-6 (PMC8821704; doi:10.1038/s41467-022-28386-6)
Supplement: Supplementary file 4 — Source Data [file 41467_2022_28386_MOESM4_ESM.xlsx]

## Sheet: Figure 2b
	Relative abundance (%)
Retention time (S)	GFP	easE_Nl	easE_Ef	easE_Pi	easE_Aj	easE_Ec	easE_Ee	easE_Ei	easE_Cf	easE_Al
2.42	0	0	0	0	0	0	0	0	0	0
4.14	0	0	0	0	0	0	0	0	0	0
5.86	0	0	0	0	0	0	0	0	0	0
7.58	0	0	0	0	0	0	0	0	0	0
9.3	0	0	0	0	0	0	0	0	0	0
11.03	0	0	0	0	0	0	0	0	0	0
12.75	0	0	0	0	0	0	0	0	0	0
14.47	0	0	0	0	0	0	0	0	0	0
16.19	0	0	0	0	0	0	0	0	0	0
17.92	0	0	0	0	0	0	0	0	0	0
19.64	0	0	0	0	0	0	0	0	0	0
21.36	0	0	0	0	0	0	0	0	0	0
23.08	0	0	0	0	0	0	0	0	0	0
24.8	0	0	0	0	0	0	0	0	0	0
26.52	0	0	0	0	0	0	0	0	0	0
28.25	0	0	0	0	0	0	0	0	0	0
29.97	0	0	0	0	0	0	0	0	0	0
31.69	0	0	0	0	0	0	0	0	0	0
33.41	0	0	0	0	0	0	0	0	0	0
35.13	0	0	0	0	0	0	0	0	0	0
36.86	0	0	0	0	0	0	0	0	0	0
38.58	0	0	0	0	0	0	0	0	0	0
40.3	0	0	0	0	0	0	0	0	0	0
42.03	0	0	0	0	0	0	0	0	0	0
43.75	0	0	0	0	0	0	0	0	0	0
45.47	0	0	0	0	0	0	0	0	0	0
47.19	0	0	0	0	0	0	0	0	0	0
48.92	0	0	0	0	0	0	0	0	0	0
50.64	0	0	0	0	0	0	0	0	0	0
52.36	0	0	0	0	0	0	0	0	0	0
54.08	0	0	0	0	0	0	0	0	0	0
55.8	0	0	0	0	0	0	0	0	0	0
57.53	0	0	0	0	0	0	0	0	0	0
59.25	0	0	0	0	0	0	0	0	0	0
60.97	0	0	0	0	0	0	0	0	0	0
62.63	0	0	0	0	0	0	0	0	0	0
62.96	0	0	0	0	0	0	0	0	0	0
63.3	0	0	0	0	0	0	0	0	0	0
63.63	0.0844089	0	0	0	0	0	0	0.163713	0	0
63.96	0	0	0	0	0	0	0	0	0	0
64.3	0	0.153459	0.176195	0	0	0	0	0	0	0
64.63	0	0	0	0	0	0	0	0	0	0
64.96	0	0	0	0	0	0.173954	0	0	0.182117	0
65.3	0	0.136071	0	0	0	0	0	0	0	0
65.63	0	0	0	0	0	0	0	0	0	0
65.96	0	0	0	0	0	0	0	0	0	0
66.3	0	0	0	0	0	0	0	0	0	0
66.63	0	0	0	0	0.166059	0	0	0	0	0
66.97	0	0	0	0	0	0	0	0	0	0
67.3	0	0	0	0	0	0	0	0	0.293668	0.177268
69.02	0	0	0	0	0	0	0	0	0	0
70.74	0	0	0	0	0	0	0	0	0.225055	0
72.47	0	0	0	0	0	0	0	0	0	0
74.19	0.17358	0	0.23725	0.216293	0	0.191853	0	0	0	0
75.91	0	0	0	0	0	0	0	0	0	0.230822
77.63	0	0	0	0	0	0	0	0	0	0
79.35	0.244302	0	0	0	0	0	0	0	0	0
81.08	0	0	0	0	0	0	0.241325	0	0	0
82.8	0	0	0	0.203798	0	0	0	0	0.194624	0
84.52	0	0	0	0	0.172874	0.19629	0.214065	0	0	0.184127
86.25	0	0	0.28875	0	0	0	0	0	0	0
87.97	0	0	0	0.225511	0	0	0.195304	0	0	0.220474
89.69	0	0	0	0.187828	0	0	0	0.195716	0	0
91.41	0	0	0	0	0	0	0	0	0.217659	0.183665
93.14	0.254687	0	0	0	0	0	0	0.372154	0	0.179003
94.86	0	0	0	0	0	0	0	0.190405	0	0
96.58	0	0	0	0	0	0	0	0	0	0
98.3	0	0	0	0	0	0	0	0	0	0.556499
100.03	0.314176	0	0	0	0.429396	0	0	0	0	0
101.75	0	0	0	0	0	0	0.266276	0	0	0
103.47	0	0	0	0	0	0	0.408189	0.165398	0	0
105.19	0	0.166752	0	0	0	0	0	0	0	0
106.92	0	0	0	0	0	0	0	0	0	0
108.64	0	0.231427	0	0	0.27766	0	0	0	0	0
110.36	0	0	0	0	0	0	0	0	0	0
112.08	0	0	0	0	0	0	0	0	0	0
113.8	0	0	0	0	0	0	0	0	0	0.219482
115.52	0	0	0	0.44629	0	0.461812	0	0	0	0
117.25	0	0.391726	0.830046	0	0	0.340762	0.500056	0	0	0.447857
118.97	0	0	0	0	0.499039	0.378732	0	0	0	0
120.69	0	0	0	0	100	9.10833	0	0	0.223701	0
122.41	0	0.674797	0	0	5.65174	2.03039	0	0	0	0
124.14	0	0	0	0	0	0	0	0	0	0
125.86	0	0	0	0	0.976309	0	0	0	0	0
127.58	0	0	0.250362	0	1.33463	0	0	0	0	0
129.3	0	0	0	1.4763	0	0	0	0	1.43363	0
131.03	0	1.08817	1.19801	0	0	0	1.40042	1.74006	0	1.16776
132.75	0	0	0	0.570835	1.23106	0	0	0	0	0
134.47	0	0.565518	0	0	0.462935	0	0	0	0	0
136.19	0	0	0	0	0	0	0	0	0	0
137.92	0	0	0	0	0	0	0	0	0	0
139.64	0	0	0	0.197489	0	0	0	0	0	0
141.36	0.271413	0	0	0.331962	0.266289	0	0	0	0	0
143.08	0	0	0	0.372123	0.214576	0	0	0.192015	0	0
144.81	0	0	0.352682	0	0	0	0	0	0	0
146.53	0	0	0	0.251735	0.311099	0	0	0	0	0
148.25	0.253383	0	0	0	0	0	0.226603	0	0	0
149.97	0.339882	0	0	0.502821	0.879987	0	0	0	0	0
151.69	0	0	0.433272	5.41824	6.54065	4.61218	0	0.364178	5.86841	0
153.41	0	4.18595	5.7592	0.947258	0	1.16007	5.06117	6.84326	0	6.16057
155.14	0	1.07089	0	0	0.467585	0	0.749906	1.05571	0	0
156.86	0	0	0	0.537358	0	0.837954	0	0	0.718514	0.236763
158.58	0.533333	0	1.19854	0.682841	0	0.427518	0.691479	0.45348	0.540441	0.909537
160.3	0.774752	0.715169	0.703492	0.293799	0.476085	0	0.535786	0.401424	0	0
162.03	0	0	0	0	0	0	0	0	0	0.345056
163.75	0	0	0	0	0	0	0	0	0	0
165.47	0	0	0	0	0	3.88749	0	0	0	0
167.19	0	0	3.90211	4.21566	1.79513	4.96602	0	4.89302	2.4327	3.67594
168.92	0	2.89239	3.70942	0	0.571684	0	3.03397	4.51772	0	2.5029
170.64	0	0	0	0.370663	0	0.394459	0	0	0.374594	0
172.36	0	0	0	0	0.417694	0	0	0.669017	0	0
174.08	0	0.582699	0	0	0	0.419504	0	0	0.478325	0
175.81	0	0.312977	0	0.514672	0.450828	0	0.276487	0	0	0.396987
177.53	0	0.366075	0	0	0	0	0	0	0	0
179.25	0	0	0	0	0	0	0	0	0	0
180.98	0	0	0	0	0	0	0	0	0	0
182.7	0	0	0	0	0	0	0	0	0	0
184.42	0	0	0	0	0	0.456944	0	0	0	0
186.15	0	0	0	0	0.435837	0	0	0.320648	0	0
187.87	0.38805	0	0	0	0.505236	0	0.553135	0	0	0
189.59	0	0.266108	0	0	0	0	0	0	0	0
191.32	1.05889	0	0.470025	0	1.02426	0.244545	0	0.465625	0.945685	0
193.04	0.859485	0.564962	0.65975	0	0.603088	0	0.40701	0.84802	0.315898	1.18005
194.76	0	0	0.49213	1.83283	1.4549	0.824885	0.430326	0.459272	1.22245	0.351297
196.48	1.20902	1.12463	0	0.369458	0	0	1.54397	0.755192	0	0
198.21	0	0.92431	0	0	0.483305	0	0.45323	0	0.412028	0.407815
199.93	0.500493	0	0	0	0.518236	0.685668	0.372104	0.21228	0.569181	0.380099
201.65	0.585776	0.53221	0.348401	0	0.485459	0	0.497522	0.539462	0	0
203.37	0	0.270489	0	0.633007	0.310175	0	0.445591	0.560431	0	0
205.1	0	0.230765	0	0	0	0.493909	0.558003	0.366556	0	0
206.82	0	0.363386	0	0	0	0	0	0	0.491637	0
208.54	0	0.193713	0	0.442209	0	0.46882	0	0.435038	0	0.498384
210.27	0.50978	0	0	0.831838	0.31181	0.609947	0	0.748689	0	0
211.99	0.646731	0.930676	0.571521	0.424784	0.350785	0	0	0	0.517749	0.299466
213.71	0.401674	0	0	0.447982	0.224618	0.433883	0	0.58502	0.528353	0
215.43	0	0	0	0.250418	0	0.781929	0	0	0	0
217.16	0	0	0	0.642587	0.64801	0.775682	0.41003	0	0	0.391657
218.88	0.898042	0.729854	1.24462	0.618347	0	1.11827	0.930189	1.05006	0.822988	0
220.6	0.364228	0.821758	0	0	0	0	0	0	0	0.629743
222.33	0.384773	0.400382	0	0.35702	0.546464	0	0	0.320117	0	0
224.05	0	0	0.496243	0	0	0	0	0	0.433103	0
225.77	0	0.33673	0	0	0.221479	0	0	0	0	0.356745
227.49	0	0	0	0	0	0.381104	0.389541	0.56412	0.517512	0
229.22	0.331588	0.221566	0.254481	0	0.410093	0.53704	0.476041	0	0.409581	0
230.94	0	0	0	0	0	0	0.389067	0	0	0
232.66	0	0.321265	0.418967	0	0.32652	0.439432	0.517774	0	0	0
234.38	0	0	0	0	0	0.309589	0.277267	0.431836	0.283015	0
236.11	0	0.328155	0.32267	0	0	0	0	0.483617	0.313377	0.270882
237.83	0	0	0	0	0	0.390222	0.331869	0	0.40887	0
239.55	0.425689	0.282022	0	0	0.356558	0.465051	0	0	0.296901	0
241.27	0.363198	0	0	0	0	0	0	0	0	0
243	0	0	0	0	0	0	0	0.251217	0	0
244.72	0	0.338622	0.430451	0	0	0	0	0.346379	0	0
246.44	0.281411	0	0.683933	0	0	0	0	0	0	0
248.16	0.417108	0.404982	0.518111	0.392537	0	0.30874	0.425789	0	0	0.541683
249.88	0	0.504394	0.60858	0	0	0.583485	0.471816	0	0	0.505592
251.61	0	0.55884	0	0	0.286934	0	0	0	0.245407	0.650164
253.33	0	0	0	0	0	0	0	0	0.284425	0
255.05	0	0.433771	0	0.355503	0	0	0	0	0	0
256.77	0.384942	0.43593	0	0	0.255985	0.671726	0	0	0	0
258.5	0	0.389754	0.345	0	0	0.506409	0	0	0.249363	0
260.22	0.341605	0	0	0	0	0.315611	0.264167	0	0	0
261.94	0	0	0	0.451845	0.299978	0	0.526056	0	0.347671	0
263.67	0	0	0.229093	0	0	0	0	0.305501	0	0
265.39	0	0	0	0	0	0	0	0	0	0
267.11	0.254057	0	0	0.506484	0.236713	0	0.307779	0.21658	0	0
268.83	0	0	0	0	0	0	0.422962	0	0	0
270.56	0	0	0	0	0	0	0	0	0	0
272.61	0	0	0	0	0	0	0	0.253988	0	0
272.95	0	0	0	0	0	0	0	0	0	0
273.28	0	0	0	0	0	0	0	0	0	0
273.61	0	0	0.113891	0	0	0	0	0	0	0
273.95	0	0	0	0	0	0	0	0	0	0
274.28	0	0	0	0	0	0	0	0	0.0933272	0
274.61	0	0	0	0	0	0	0	0	0	0
274.95	0	0	0	0	0	0	0	0	0	0
275.28	0	0	0	0	0	0	0	0	0	0
275.62	0	0	0	0	0	0	0	0	0	0
275.95	0	0	0	0	0	0	0	0	0	0
276.28	0	0	0	0	0	0	0	0	0	0
276.62	0	0	0	0	0	0	0	0	0	0
276.95	0	0	0	0	0	0	0	0	0	0
277.28	0	0	0	0	0	0	0	0	0	0
278.67	0	0	0	0	0	0	0	0	0	0
280.06	0	0	0	0	0	0	0	0	0	0
281.45	0	0	0	0	0	0	0	0	0	0
282.84	0	0	0	0	0	0	0	0	0	0
284.23	0	0	0	0	0	0	0	0	0	0
285.62	0	0	0	0	0	0	0	0	0.159169	0
287.01	0	0	0	0	0	0	0	0	0	0
288.4	0	0	0	0	0	0	0	0	0	0
289.78	0	0	0	0	0	0	0	0	0	0
291.17	0	0	0.0748914	0	0	0	0	0	0	0
292.56	0.0821808	0	0	0	0	0.13297	0.126698	0	0	0
293.95	0	0	0	0	0	0	0	0	0	0
295.34	0	0	0	0	0	0	0	0	0	0
296.73	0	0	0	0	0	0	0	0	0	0
298.12	0	0	0	0	0	0	0	0	0	0
299.51	0	0	0	0	0	0	0	0	0	0
300.9	0	0	0	0	0.0834103	0	0	0.13501	0	0
302.28	0	0	0	0	0	0	0	0	0	0
303.67	0	0	0	0	0	0	0	0	0	0
305.06	0	0	0	0	0	0	0	0	0	0
306.45	0	0	0	0	0	0.178785	0	0	0	0
307.84	0	0	0	0.0624095	0	0	0	0	0.195485	0
309.23	0	0	0	0	0	0	0	0	0	0
310.62	0	0	0	0	0	0	0	0	0	0
312.01	0	0	0	0	0	0	0	0	0	0
313.4	0	0	0	0	0	0	0	0.0717834	0	0
314.79	0	0	0	0.0769135	0	0	0	0	0	0
316.18	0	0	0	0	0	0	0	0	0	0
317.57	0	0	0	0	0	0	0	0	0	0
318.96	0	0.0879038	0	0	0	0	0	0	0	0
320.35	0	0	0	0	0	0	0	0	0	0
321.73	0	0	0	0	0	0	0	0	0	0
323.12	0	0	0	0	0	0	0	0	0	0
324.51	0	0	0	0	0	0	0	0	0	0
325.9	0	0	0	0	0	0	0	0	0	0
327.29	0	0	0	0	0	0	0	0	0	0
328.68	0	0	0	0	0	0	0	0	0	0
330.07	0	0	0	0	0	0	0	0	0	0
331.46	0	0	0	0	0	0	0	0	0	0
332.85	0	0	0	0	0	0	0	0	0	0
334.23	0	0	0	0	0	0	0	0	0	0
335.62	0	0	0	0	0	0	0	0	0	0
337.01	0	0	0	0	0	0	0	0	0	0
338.4	0	0	0	0	0	0	0	0	0	0
339.79	0	0	0	0	0	0	0	0	0	0
341.18	0	0	0	0	0	0	0	0	0	0
342.57	0	0	0	0	0	0	0	0	0	0
343.96	0	0	0	0	0	0	0	0	0	0
345.35	0	0	0	0	0	0	0	0	0	0
346.74	0	0	0	0	0	0	0	0	0	0
348.13	0	0	0	0	0	0	0	0	0	0
349.52	0	0	0	0	0	0	0	0	0	0
350.9	0	0	0	0	0	0	0	0	0	0
352.29	0	0	0	0	0	0	0	0	0	0
353.68	0	0	0	0	0	0	0	0	0	0
355.07	0	0	0	0	0	0	0	0	0	0
356.46	0	0	0	0	0	0	0	0	0	0
357.85	0	0	0	0	0	0	0	0	0	0
359.24	0	0	0	0	0	0	0	0	0	0
360.63	0	0	0	0	0	0	0	0	0	0
362.02	0	0	0	0	0	0	0	0	0	0
363.41	0	0	0	0	0	0	0	0	0	0
364.8	0	0	0	0	0	0	0	0	0	0
366.19	0	0	0	0	0	0	0	0	0	0
367.57	0	0	0	0	0	0	0	0	0	0
368.96	0	0	0	0	0	0	0	0	0	0
370.35	0	0	0	0	0	0	0	0	0	0
371.74	0	0	0	0	0	0	0	0	0	0
373.13	0	0	0	0	0	0	0	0	0	0
374.52	0	0	0	0	0	0	0	0	0	0
375.91	0	0	0	0	0	0	0	0	0	0
377.3	0	0	0	0	0	0	0	0	0	0
378.69	0	0	0	0	0	0	0	0	0	0
380.08	0	0	0	0	0	0	0	0	0	0
381.47	0	0	0	0	0	0	0	0	0	0
382.86	0	0	0	0	0	0	0	0	0	0
384.25	0	0	0	0	0	0	0	0	0	0
385.64	0	0	0	0	0	0	0	0	0	0
387.02	0	0	0	0	0	0	0	0	0	0
388.41	0	0	0	0	0	0	0	0	0	0
389.8	0	0	0	0	0	0	0	0	0	0
391.19	0	0	0	0	0	0	0	0	0	0
392.58	0	0	0	0	0	0	0	0	0	0
393.97	0	0	0	0	0	0	0	0	0	0
395.36	0	0	0	0	0	0	0	0	0	0

## Sheet: Figure 2c
yEGFP	easE_Aj	easE_Ec
0	101.667	3.63429
0	95.0674	9.37708
0	103.265	8.8835

## Sheet: Figure 3b
Retention time (S)	40 nM Agroclavine standard	Retention time (S)	YOCE	Retention time (S)	easA_Ec	Retention time (S)	easA_Nl	Retention time (S)	easA_Cpur	Retention time (S)	pCKU-RFP	Retention time (S)	easA_Pi
3.17	2.50097	3.11	0.554946	3.19	1.8951	3.27	1.7825	3.36	1.71281	3.05	0.774555	3.19	1.89686
4.89	1.66697	4.83	0.765421	4.91	1.49813	4.99	1.31663	5.08	1.26037	4.77	0.611646	4.92	1.50321
6.61	1.98827	6.56	0.408678	6.63	1.32106	6.71	1.02174	6.8	1.42911	6.49	0.389407	6.64	1.02461
8.34	2.42467	8.28	0.622449	8.36	2.26861	8.44	2.50866	8.53	2.73788	8.21	0.533119	8.36	1.44138
10.06	3.32132	10	0.653452	10.08	1.89089	10.16	1.03052	10.25	1.44285	9.93	0.593803	10.08	1.31813
11.78	1.32845	11.72	0.528704	11.8	2.05995	11.88	1.69799	11.97	1.81905	11.66	0.333507	11.8	1.4018
13.5	1.25356	13.44	1.01996	13.52	2.78949	13.6	3.78021	13.69	2.37302	13.38	1.3969	13.53	1.55032
15.23	0.907598	15.16	0.29478	15.25	0.643581	15.32	0.377339	15.42	0.484883	15.1	0.172246	15.25	0.285565
16.95	0.615759	16.89	0.15064	16.97	0.234134	17.05	0.491314	17.14	0.394699	16.82	0.147267	16.97	0.799778
18.67	1.04337	18.61	0.200097	18.69	0.416794	18.77	1.04368	18.86	0.314751	18.55	0.157417	18.69	0.440388
20.39	3.18613	20.33	0.480597	20.41	2.24777	20.49	2.86396	20.58	2.74511	20.27	0.728083	20.41	2.33826
22.11	4.29029	22.05	1.02129	22.14	3.08114	22.22	2.7212	22.3	2.10369	21.99	1.26999	22.14	3.74871
23.84	3.64783	23.78	1.75433	23.86	2.2502	23.94	1.80717	24.03	2.93229	23.71	1.07742	23.86	4.41401
25.56	3.88799	25.5	1.69249	25.58	2.17935	25.66	1.46343	25.75	2.09493	25.44	0.749074	25.58	1.99886
27.28	4.63107	27.22	1.42095	27.3	1.40152	27.38	1.39651	27.47	2.07453	27.16	0.760794	27.3	2.43126
29	5.26064	28.94	3.83763	29.03	3.23764	29.11	5.18287	29.19	5.769	28.88	1.36635	29.03	4.58463
30.73	3.8988	30.66	4.99204	30.75	2.65746	30.83	3.9868	30.91	3.42726	30.6	1.55788	30.75	4.58427
32.45	4.1132	32.39	3.86053	32.47	2.02031	32.55	1.9902	32.64	2.24061	32.32	0.704764	32.47	2.27216
34.17	3.06111	34.11	4.18856	34.19	2.01553	34.27	1.53576	34.36	2.54564	34.05	0.600869	34.2	2.56356
35.89	3.4504	35.83	2.9418	35.92	2.21308	36	2.4243	36.08	2.34853	35.77	0.685891	35.92	2.13102
37.62	2.82608	37.55	0.700301	37.64	2.25895	37.72	2.34134	37.8	0.952294	37.49	0.497143	37.64	3.27009
39.34	2.0137	39.28	1.24447	39.36	2.11486	39.44	2.39482	39.53	1.87871	39.21	0.529763	39.36	1.42347
41.06	2.72949	41	1.28368	41.08	1.51011	41.17	1.12331	41.25	1.61279	40.93	0.687098	41.08	2.07985
42.78	3.86514	42.72	1.6536	42.81	2.26164	42.89	1.11093	42.97	2.11694	42.66	0.617493	42.81	1.42697
44.51	3.61165	44.45	1.95704	44.53	2.39568	44.61	2.43559	44.69	2.72187	44.38	0.603148	44.53	1.40367
46.23	2.81776	46.17	2.28309	46.25	1.4448	46.33	1.95443	46.41	1.55045	46.1	0.458775	46.25	2.46781
47.95	1.8701	47.89	1.936	47.97	1.26776	48.06	1.84962	48.14	1.95241	47.82	0.525595	47.98	2.07919
49.67	1.95096	49.62	1.77808	49.7	1.97889	49.78	1.19142	49.86	1.68173	49.54	0.805779	49.7	1.1568
51.4	1.65805	51.34	1.96406	51.42	1.58882	51.5	2.14868	51.58	1.33164	51.27	0.87035	51.42	1.35416
53.12	1.59396	53.06	1.8632	53.14	1.88213	53.22	1.76696	53.3	2.12936	52.99	0.527234	53.14	1.89027
54.84	1.76257	54.78	2.14129	54.86	1.59858	54.95	1.72743	55.03	1.66876	54.71	0.436239	54.87	1.5821
56.57	1.98301	56.5	1.87411	56.59	1.72419	56.67	1.76429	56.75	1.90534	56.43	0.399566	56.59	1.41946
58.29	1.87357	58.23	1.99433	58.31	1.6824	58.39	1.28669	58.47	1.76243	58.16	0.561169	58.31	1.12932
60.01	1.65752	59.95	2.16181	60.03	2.44672	60.11	1.88318	60.19	2.46776	59.88	0.408189	60.03	2.47016
61.73	1.84058	61.67	2.72401	61.75	2.25952	61.84	2.4907	61.91	1.43591	61.6	0.536506	61.76	1.82736
63.46	1.74972	63.39	3.09646	63.47	1.91488	63.56	2.03084	63.64	1.60337	63.32	0.537505	63.48	1.54247
65.18	1.90351	65.11	1.86639	65.2	1.81188	65.28	2.89847	65.36	1.41987	65.05	0.515185	65.2	1.58314
66.9	1.8235	66.84	1.69417	66.92	1.37542	67	1.8615	67.08	1.36361	66.77	0.715779	66.92	1.3926
68.62	1.95836	68.56	1.30939	68.64	1.09039	68.73	1.50068	68.8	1.5939	68.49	0.426915	68.64	2.21129
70.35	1.42491	70.28	1.83008	70.37	2.36548	70.45	0.959394	70.53	1.33381	70.21	0.462749	70.37	1.74142
72.07	2.41301	72.01	1.6349	72.09	1.69067	72.17	2.64886	72.25	1.29195	71.94	0.93144	72.09	1.59044
73.79	2.36644	73.73	1.6448	73.81	2.13604	73.89	1.61372	73.97	1.58051	73.66	0.561018	73.81	1.78578
75.51	1.43115	75.45	3.00954	75.53	2.20771	75.62	2.29336	75.69	2.29041	75.38	0.489315	75.53	1.02844
77.23	2.17972	77.17	1.71987	77.26	1.35358	77.34	1.48348	77.42	1.78395	77.1	0.396361	77.25	2.03667
78.96	2.60526	78.9	0.905345	78.98	1.56437	79.06	1.72921	79.14	1.62291	78.83	0.586425	78.98	2.0913
80.68	2.24232	80.62	1.12163	80.7	2.01892	80.78	1.74156	80.86	1.41799	80.55	0.657747	80.7	2.23094
82.4	2.30951	82.34	1.2914	82.42	2.00476	82.51	2.37085	82.58	2.42756	82.27	1.17727	82.42	2.21083
84.12	2.3511	84.06	1.46122	84.14	2.16813	84.23	2.37309	84.31	2.46418	83.99	1.03535	84.15	3.62491
85.85	3.25001	85.79	1.01609	85.87	1.32266	85.95	1.52643	86.03	2.20681	85.72	0.531835	85.87	2.49387
87.57	2.72413	87.51	1.13359	87.59	2.34059	87.68	1.54851	87.75	1.89766	87.44	0.488805	87.59	1.63253
89.29	1.84236	89.23	1.08433	89.31	3.08714	89.4	1.8257	89.47	2.57893	89.16	0.564382	89.31	2.49105
91.02	2.08458	90.95	1.18968	91.03	3.60869	91.12	2.88259	91.19	2.53373	90.88	0.988676	91.03	2.92644
92.74	2.00028	92.68	1.4845	92.76	3.82742	92.85	2.80568	92.91	3.00264	92.61	1.54998	92.76	5.80382
94.46	1.8427	94.4	1.20746	94.48	2.65736	94.57	2.51657	94.63	2.66368	94.33	1.00026	94.48	2.34662
96.18	1.73315	96.12	1.47672	96.2	2.15297	96.29	2.04902	96.36	2.34854	96.05	0.841907	96.2	3.00743
97.91	2.38066	97.85	0.967948	97.92	3.76439	98.01	2.96294	98.08	3.75878	97.78	0.617904	97.92	2.10619
99.63	2.197	99.57	1.86932	99.65	3.82869	99.74	3.11106	99.8	3.41236	99.5	0.770334	99.65	3.57515
101.35	2.62326	101.29	1.31115	101.37	4.08	101.46	5.15276	101.52	3.29344	101.22	1.03667	101.37	3.44568
103.07	2.66185	103.01	1.09794	103.09	3.71644	103.18	4.51289	103.24	4.16065	102.94	1.68757	103.09	4.32983
104.79	2.76849	104.73	1.69381	104.81	2.81022	104.9	4.53732	104.96	3.51859	104.67	1.41026	104.81	3.39933
106.52	2.05152	106.46	1.08724	106.54	3.51496	106.63	2.43737	106.69	2.69625	106.39	1.27232	106.53	2.66306
108.24	1.87722	108.18	1.02839	108.26	3.63614	108.35	2.88415	108.41	3.1444	108.11	0.972693	108.25	3.17353
109.96	1.62154	109.9	1.14651	109.98	1.6733	110.07	2.59494	110.13	2.22635	109.83	0.809035	109.98	2.1883
111.68	7.72897	111.62	0.959494	111.7	2.897	111.79	2.9051	111.85	1.88124	111.55	0.725938	111.7	2.48182
113.4	2.45199	113.35	0.801407	113.43	2.29925	113.51	3.738	113.58	2.03727	113.28	0.853748	113.42	2.78744
115.13	1.84319	115.07	0.761663	115.15	2.9017	115.24	2.09437	115.3	1.99366	115	0.878922	115.14	2.22424
116.85	1.7465	116.79	0.977878	116.87	2.57566	116.96	2.34557	117.02	2.0925	116.72	0.903434	116.87	2.22544
118.57	1.71946	118.51	0.899247	118.6	2.31388	118.68	1.46382	118.74	1.27391	118.44	0.880292	118.59	2.53675
120.29	2.33922	120.23	1.09031	120.32	2.8645	120.41	3.38692	120.47	2.30419	120.16	0.472946	120.31	1.7766
122.02	2.48985	121.96	0.829616	122.04	3.47334	122.13	3.80436	122.19	2.00139	121.89	1.0989	122.03	2.84112
123.74	2.92304	123.68	0.657617	123.76	2.72428	123.85	2.7695	123.91	2.12404	123.61	1.00233	123.75	3.4974
125.46	2.42858	125.4	0.583281	125.49	3.09721	125.57	2.62683	125.63	2.95846	125.33	0.631665	125.48	1.94766
127.19	2.70729	127.13	0.586395	127.21	3.28911	127.3	3.01408	127.36	2.99041	127.05	0.725674	127.2	1.40017
128.91	2.20568	128.85	1.10833	128.93	4.8089	129.02	3.35728	129.08	3.05409	128.77	1.47409	128.92	3.32543
130.63	2.50077	130.57	0.627249	130.65	4.00953	130.74	5.01814	130.8	3.14762	130.5	1.34128	130.64	3.11582
132.35	2.74883	132.29	0.859621	132.38	2.89118	132.46	2.6045	132.52	2.19288	132.22	1.48477	132.37	3.73575
134.08	2.67493	134.01	0.792801	134.1	3.08704	134.19	2.97424	134.25	2.37491	133.94	0.679279	134.09	1.83065
135.8	3.92016	135.74	0.636059	135.82	2.10437	135.91	2.89518	135.97	1.90332	135.67	0.695492	135.81	2.50777
137.52	3.73296	137.46	0.918972	137.55	3.55371	137.63	2.17537	137.69	2.01555	137.39	1.05737	137.53	2.96686
139.24	2.85557	139.18	0.629567	139.27	3.14507	139.35	2.82075	139.41	2.37243	139.11	0.505489	139.25	1.74018
140.96	2.60475	140.9	0.712263	140.99	3.51153	141.08	2.99341	141.14	3.00107	140.83	0.719857	140.98	2.38469
142.69	2.65079	142.63	0.849393	142.71	3.8083	142.8	2.25215	142.86	2.93552	142.56	1.13461	142.7	2.60233
144.41	2.88894	144.35	0.853523	144.44	1.57253	144.52	1.99748	144.58	1.21908	144.28	0.867777	144.42	1.57352
146.13	2.50819	146.07	0.81807	146.16	2.63423	146.24	2.4925	146.3	2.93569	146	0.656432	146.14	1.59791
147.85	3.43508	147.8	0.766771	147.88	4.42088	147.97	3.92026	148.03	2.52981	147.72	0.660696	147.86	2.51868
149.58	100	149.52	0.907758	149.6	3.2369	149.69	2.93045	149.75	2.94979	149.44	0.563526	149.58	2.42215
151.3	9.44586	151.24	0.859033	151.33	100	151.41	100	151.47	95.875	151.16	3.1058	151.3	19.9374
153.02	5.63654	152.96	1.07192	153.05	8.6232	153.13	10.4896	153.19	10.9775	152.89	2.29265	153.03	4.86495
154.75	5.38088	154.69	1.03903	154.77	2.81375	154.85	4.24548	154.91	4.24945	154.61	0.634152	154.75	3.38626
156.47	4.16649	156.41	0.644557	156.49	2.20028	156.58	3.78672	156.64	1.76183	156.33	0.691747	156.47	2.24524
158.19	3.79701	158.13	0.995522	158.22	2.96412	158.3	2.99214	158.36	3.73052	158.05	0.861489	158.19	3.10842
159.91	3.0442	159.85	1.14424	159.94	3.72344	160.02	1.74354	160.08	2.16806	159.77	0.866557	159.92	1.44782
161.64	2.98281	161.57	1.20012	161.66	2.25254	161.75	1.76253	161.8	2.15495	161.49	0.953119	161.64	1.5
163.36	2.42234	163.3	0.957128	163.38	1.99329	163.47	2.49788	163.53	2.06462	163.22	0.491508	163.36	1.00701
165.08	3.03224	165.02	0.674656	165.11	1.86795	165.19	2.65098	165.25	2.0559	164.94	0.766027	165.08	2.16693
166.8	1.89824	166.74	1.07318	166.83	1.73969	166.91	2.38657	166.97	3.16422	166.66	0.742769	166.8	2.12733
168.53	2.25555	168.47	0.832354	168.55	1.625	168.63	2.41191	168.69	2.71437	168.38	0.600389	168.52	2.14217
170.25	2.6464	170.19	1.14308	170.28	2.63757	170.36	3.11269	170.41	1.55499	170.11	0.782262	170.25	2.78542
171.97	3.23787	171.91	1.14665	172	2.30273	172.08	2.85137	172.14	2.56902	171.83	0.658067	171.97	1.67624
173.69	2.08705	173.63	0.841825	173.72	2.20304	173.8	2.87915	173.86	3.42518	173.55	0.658763	173.69	2.1599
175.41	2.76352	175.35	0.98017	175.44	1.59327	175.52	1.27224	175.58	2.18531	175.27	0.723325	175.41	3.29076
177.14	2.38393	177.08	1.06444	177.17	2.50784	177.25	2.23115	177.3	2.09815	176.99	0.704859	177.13	2.23127
178.86	1.92244	178.8	1.21858	178.89	2.14375	178.97	2.51274	179.03	2.14002	178.71	0.64908	178.86	2.46683
180.58	2.83231	180.52	1.27994	180.61	2.43617	180.69	2.41454	180.75	3.2407	180.44	0.579579	180.58	3.1523
182.31	2.29197	182.24	0.957561	182.33	3.96222	182.41	3.74557	182.47	3.59099	182.16	1.68176	182.3	4.72307
184.03	5.66118	183.97	1.41927	184.06	2.3203	184.13	1.86324	184.19	2.55742	183.88	0.67012	184.02	1.30134
185.75	3.5692	185.69	1.14023	185.78	1.51283	185.86	2.60982	185.92	1.70712	185.6	0.729406	185.74	1.67284
187.48	2.85906	187.41	1.01035	187.5	3.00154	187.58	2.84044	187.64	2.98846	187.32	0.806864	187.46	2.18576
189.2	3.64048	189.14	0.878883	189.22	1.50261	189.3	2.43657	189.36	2.31854	189.05	0.486513	189.19	1.59272
190.92	2.94153	190.86	1.0776	190.95	1.69001	191.03	2.41013	191.08	3.81277	190.77	0.770935	190.91	3.01424
192.64	2.83387	192.58	0.953431	192.67	1.64746	192.75	1.87222	192.8	1.57092	192.49	0.635648	192.63	1.77862
194.37	2.91564	194.3	0.715922	194.39	1.84954	194.47	2.92417	194.53	2.12255	194.21	0.740529	194.35	2.67857
196.09	3.19988	196.03	0.989455	196.11	2.58171	196.2	1.88915	196.25	1.51686	195.94	0.476207	196.08	2.26693
197.81	1.7911	197.75	1.08069	197.84	1.02413	197.92	2.34128	197.97	1.51297	197.66	0.721833	197.8	1.49873
199.53	2.33887	199.47	0.992404	199.56	1.48126	199.64	1.69076	199.69	2.44094	199.38	0.815445	199.52	2.50345
201.25	2.91045	201.2	0.796485	201.28	1.33058	201.36	2.43228	201.41	2.08982	201.1	0.709136	201.24	2.19251
202.98	4.97734	202.92	1.11599	203.01	2.5391	203.08	2.48543	203.14	2.98191	202.82	0.51029	202.96	1.38969
204.7	2.93368	204.64	2.46266	204.73	1.98657	204.81	1.58189	204.86	1.54886	204.54	0.66173	204.68	2.0282
206.42	3.37273	206.36	1.02944	206.45	2.007	206.53	2.85951	206.58	2.43816	206.27	0.59571	206.41	1.98245
208.14	3.55572	208.08	1.39571	208.17	2.23609	208.25	2.32195	208.3	2.59816	207.99	0.512958	208.13	1.77599
209.87	5.49836	209.81	1.21165	209.9	1.72801	209.97	2.74241	210.02	2.06269	209.71	0.635531	209.85	1.76368
211.59	3.48732	211.53	0.864624	211.62	1.9185	211.7	2.11041	211.75	1.28514	211.43	0.664402	211.57	2.38608
213.31	2.98876	213.25	1.01129	213.34	2.46107	213.42	2.17055	213.47	1.92599	213.15	0.51099	213.29	2.83948
215.04	4.1564	214.98	1.30507	215.06	1.58964	215.14	2.15557	215.19	1.77258	214.88	0.720592	215.02	2.26447
216.76	2.58514	216.7	1.06189	216.79	2.29976	216.86	2.75267	216.91	2.4668	216.6	0.513646	216.74	2.2743
218.48	3.00986	218.42	1.01408	218.51	3.11096	218.58	1.27557	218.64	1.54524	218.32	0.80699	218.46	2.01719
220.21	2.91268	220.14	1.00913	220.23	1.71316	220.31	2.32615	220.36	1.48231	220.04	0.434751	220.18	1.92732
221.93	2.14661	221.87	1.08173	221.96	2.09694	222.03	2.92824	222.08	2.92145	221.77	0.677074	221.9	1.91473
223.65	2.68409	223.59	0.959624	223.68	2.57593	223.75	2.41994	223.8	2.89868	223.49	0.651441	223.63	1.97255
225.37	2.72624	225.31	1.0344	225.4	2.18896	225.47	2.41523	225.53	2.62167	225.21	0.805723	225.35	1.99084
227.09	2.54913	227.03	0.713124	227.12	1.10515	227.19	2.20684	227.25	2.63464	226.93	0.780437	227.07	2.29936
228.82	2.51885	228.76	0.84134	228.84	2.53917	228.92	1.81739	228.97	1.14458	228.65	0.881196	228.79	1.85548
230.54	2.30426	230.48	0.974275	230.57	2.11414	230.64	1.44193	230.69	1.49974	230.37	0.644717	230.52	2.59766
232.26	4.32514	232.2	0.945404	232.29	2.32405	232.36	2.15592	232.41	2.71931	232.1	0.918423	232.24	2.33269
233.99	2.69625	233.93	0.932889	234.01	2.59892	234.08	2.1645	234.14	1.94429	233.82	0.587143	233.96	2.22841
235.71	3.50907	235.65	0.731058	235.73	2.87837	235.81	1.64911	235.86	2.15814	235.54	0.678786	235.68	2.08679
237.43	2.16502	237.37	0.789384	237.46	1.53183	237.53	2.39971	237.58	1.41967	237.26	0.967784	237.4	2.07102
239.15	2.56715	239.09	1.0419	239.18	1.76853	239.25	2.0959	239.3	2.63529	238.98	0.441325	239.13	2.84671
240.87	2.56277	240.82	1.00554	240.9	2.24107	240.97	1.21044	241.03	1.88326	240.71	0.511859	240.85	2.40486
242.6	2.01166	242.54	0.825383	242.62	1.55307	242.7	2.93937	242.75	1.57088	242.43	1.02185	242.57	1.53637
244.32	2.06669	244.26	1.01196	244.35	2.62567	244.42	1.7267	244.47	1.38166	244.15	0.457806	244.29	2.03821
246.04	1.82513	245.98	0.542993	246.07	2.51959	246.14	2.22779	246.19	2.37458	245.87	0.757858	246.02	1.99559
247.76	1.93437	247.71	0.900424	247.79	2.50113	247.87	1.94286	247.92	2.15141	247.59	0.520422	247.74	1.77847
249.49	1.47863	249.43	1.12022	249.51	1.50519	249.59	1.61891	249.64	1.95377	249.32	0.737441	249.46	1.93941
251.21	1.53975	251.15	0.849099	251.24	1.41261	251.31	2.21928	251.36	1.99575	251.04	0.613787	251.18	1.51654
252.93	1.99201	252.87	1.05736	252.96	2.76081	253.03	2.34119	253.08	2.53374	252.76	0.670301	252.9	1.91359
254.65	2.16739	254.6	0.593669	254.68	2.03581	254.75	1.44026	254.8	1.67614	254.48	0.431945	254.63	1.58701
256.38	1.98258	256.32	0.69717	256.4	1.70856	256.48	1.9707	256.53	1.25006	256.21	1.03665	256.35	2.0144
258.1	1.80766	258.04	0.859071	258.13	1.27013	258.2	1.83834	258.25	1.92244	257.93	0.715489	258.07	2.67915
259.82	2.02172	259.76	0.602867	259.85	1.41377	259.92	2.24125	259.97	2.89319	259.65	0.836445	259.79	2.55886
261.54	1.6307	261.48	0.578424	261.57	2.00874	261.64	2.46303	261.69	1.61721	261.37	0.691691	261.51	2.43647
263.27	1.90493	263.21	0.592977	263.29	2.06633	263.37	2.27512	263.42	1.58245	263.1	0.737554	263.24	2.38604
264.99	1.49167	264.93	0.684434	265.01	2.12163	265.09	1.71609	265.14	2.0552	264.82	0.288375	264.96	1.38131
266.71	1.74599	266.65	0.667032	266.74	1.66612	266.81	1.96352	266.86	1.21208	266.54	0.524487	266.68	1.96784
268.43	1.37631	268.38	0.860754	268.46	1.93081	268.53	2.01658	268.58	1.76297	268.26	0.574796	268.4	1.45888
270.16	1.18644	270.1	1.01024	270.18	1.40451	270.25	1.79913	270.31	1.51663	269.98	0.718547	270.13	1.35167
271.88	1.36024	271.82	0.682549	271.9	2.06679	271.98	1.02694	272.03	1.67301	271.71	0.532821	271.85	1.69564
273.6	1.89617	273.54	0.747539	273.63	2.14526	273.7	1.89552	273.75	1.71993	273.43	0.691003	273.57	1.54642
275.32	1.81886	275.27	1.10417	275.35	1.68529	275.42	1.92702	275.47	1.30346	275.15	0.419092	275.29	1.53487
277.04	1.22899	276.99	0.442531	277.07	1.45174	277.14	1.46079	277.2	2.10259	276.87	0.542288	277.01	1.6493
278.77	1.6321	278.71	0.819544	278.8	1.1438	278.87	1.89606	278.92	2.07202	278.6	0.441632	278.73	1.67081
280.49	2.1366	280.43	0.632716	280.52	1.23657	280.59	1.67356	280.64	1.56378	280.32	0.820608	280.46	1.24785
282.21	1.93444	282.16	0.521248	282.24	1.55594	282.31	2.00699	282.36	1.2633	282.04	0.686657	282.18	1.88678
283.94	2.1593	283.88	0.465629	283.96	2.14809	284.03	1.88299	284.09	2.19214	283.76	0.546504	283.9	0.880069
285.66	1.87648	285.6	0.635942	285.69	0.887809	285.76	2.58835	285.81	1.84216	285.49	0.409348	285.62	1.14403
287.38	1.51047	287.33	0.554094	287.41	1.93592	287.48	1.39293	287.53	1.84227	287.21	0.431387	287.35	1.40438
289.1	1.44444	289.05	0.878398	289.13	1.31844	289.2	1.3652	289.25	1.1849	288.93	0.238404	289.07	1.73927
290.83	1.48135	290.77	0.506899	290.85	1.7356	290.92	1.28367	290.98	1.39238	290.65	0.715528	290.79	1.54939
292.55	1.71828	292.49	0.71001	292.58	1.4225	292.65	1.27781	292.7	2.14747	292.38	0.685584	292.51	1.58173
294.27	1.96842	294.22	0.851594	294.3	1.95406	294.37	2.68817	294.42	2.74008	294.1	0.859945	294.24	3.31752
295.99	1.57078	295.94	0.743331	296.02	2.21263	296.09	1.9976	296.14	1.91316	295.82	0.751764	295.96	2.41979
297.72	1.51542	297.66	0.520677	297.74	1.34525	297.81	1.98527	297.87	1.97799	297.54	0.541276	297.68	2.18631
299.44	1.39633	299.38	0.69269	299.46	1.44514	299.53	2.40181	299.59	2.08411	299.26	0.579934	299.4	1.04704
301.16	1.0727	301.11	0.584051	301.19	1.88483	301.26	1.24517	301.31	2.09689	300.99	0.516816	301.12	1.51047
302.89	1.28911	302.83	0.789069	302.91	1.45053	302.98	1.61535	303.04	1.92787	302.71	0.662422	302.84	1.1356
304.61	2.36599	304.55	1.45023	304.63	3.74806	304.7	6.10163	304.76	4.52828	304.43	1.15099	304.57	4.03992
306.33	1.28292	306.27	0.637771	306.36	2.89284	306.43	2.42881	306.48	1.92859	306.15	1.07625	306.29	1.51571
308.05	1.82381	308	0.677467	308.08	1.93763	308.15	2.72726	308.2	2.37009	307.88	0.616477	308.01	2.71786
309.78	1.26909	309.72	0.622367	309.8	1.96199	309.87	1.9129	309.92	2.71442	309.6	0.707584	309.73	2.30373
311.5	1.27402	311.44	0.802799	311.52	2.04803	311.59	1.76633	311.65	2.1338	311.32	0.795201	311.46	1.16401
313.22	1.56346	313.17	0.666015	313.25	1.92803	313.32	1.12027	313.37	1.79265	313.04	0.976615	313.18	1.64594
314.94	1.66021	314.89	0.729345	314.97	3.83917	315.04	3.28141	315.09	2.65234	314.77	0.97562	314.9	3.0902
316.67	1.43858	316.61	0.539321	316.69	2.0596	316.76	1.6408	316.81	1.77421	316.49	0.878995	316.62	0.985469
318.39	1.57072	318.33	0.789458	318.41	1.73771	318.48	2.2607	318.54	2.36622	318.21	0.608407	318.35	1.06299
320.11	1.22232	320.06	0.496823	320.13	1.44068	320.21	1.4291	320.26	1.85361	319.93	0.371958	320.07	1.54286
321.84	1.57562	321.78	0.558963	321.86	0.854855	321.93	2.10608	321.98	1.95381	321.66	0.554721	321.79	1.9699
323.56	1.23307	323.5	0.59542	323.58	1.83739	323.65	1.94755	323.7	2.02333	323.38	0.531813	323.51	1.39778
325.28	1.59712	325.22	0.420372	325.3	1.18754	325.37	1.68809	325.43	1.22729	325.1	0.539364	325.23	1.97553
327	1.7068	326.95	0.407692	327.02	1.13073	327.1	2.25764	327.15	1.69039	326.82	0.237898	326.96	2.01103
328.73	1.29654	328.67	0.587593	328.74	1.49544	328.82	2.13255	328.87	1.29982	328.54	0.520976	328.68	1.7167
330.45	1.13149	330.39	0.62846	330.47	1.53717	330.54	0.884873	330.59	1.87849	330.27	0.820288	330.4	1.25455
332.17	1.18306	332.11	0.666556	332.19	1.01106	332.26	1.55076	332.32	1.30601	331.99	0.248554	332.12	1.45827
333.89	1.19463	333.83	0.948176	333.91	1.44754	333.99	1.37739	334.04	0.689153	333.71	0.42845	333.85	1.41643
335.61	1.74479	335.55	0.520167	335.63	1.96696	335.71	1.36279	335.76	1.00097	335.43	0.461391	335.57	1.23784
337.34	1.5025	337.28	0.504283	337.36	1.38482	337.43	1.87729	337.48	2.08318	337.16	0.32609	337.29	1.90762
339.06	1.19019	339	0.453819	339.08	1.15026	339.16	1.32523	339.21	0.928676	338.88	0.496421	339.01	1.67742
340.78	1.27309	340.72	0.55902	340.8	1.31285	340.88	0.968923	340.93	0.874836	340.6	0.601531	340.73	1.66443
342.5	1.36503	342.44	0.531359	342.53	1.69705	342.6	2.42554	342.65	1.32474	342.32	0.95635	342.45	1.2223
344.22	1.16599	344.17	0.392214	344.25	0.684381	344.32	1.0701	344.37	1.31528	344.04	0.487023	344.18	2.06172
345.95	1.22074	345.89	0.589162	345.97	1.51624	346.04	0.772856	346.09	0.53425	345.77	0.174975	345.9	1.04444
347.67	1.49305	347.61	0.274978	347.69	0.996548	347.77	1.44855	347.82	1.05533	347.49	0.20504	347.62	1.82062
349.39	1.26283	349.33	0.432373	349.42	1.57339	349.49	0.676105	349.54	1.00318	349.21	0.219614	349.34	1.209
351.12	1.68556	351.06	0.381152	351.14	1.71279	351.21	1.12388	351.26	1.24084	350.93	0.589552	351.06	1.05229
352.84	1.44713	352.78	0.576924	352.86	1.3988	352.93	1.43495	352.99	1.86787	352.66	0.473548	352.79	1.25
354.56	1.3665	354.5	0.372853	354.58	1.52927	354.65	1.48805	354.71	1.16643	354.38	0.26593	354.51	1.17545
356.29	2.02547	356.22	0.50094	356.31	1.5443	356.38	2.68361	356.43	1.12478	356.1	0.65283	356.23	1.46631
358.01	1.47773	357.94	0.56917	358.03	1.06527	358.1	1.22442	358.15	1.9382	357.82	0.369112	357.95	0.9
359.73	1.67942	359.67	0.428571	359.75	0.885514	359.82	1.36517	359.88	1.72735	359.54	0.4386	359.68	1.36184
361.45	1.12645	361.39	0.87541	361.48	1.53972	361.54	1.64338	361.6	1.65026	361.27	0.4387	361.4	1.8698
363.17	1.60151	363.11	0.385822	363.2	2.28688	363.27	0.7408	363.32	1.50973	362.99	0.448136	363.12	1.21383
364.9	1.27909	364.84	0.543044	364.92	1.21884	364.99	2.16561	365.04	0.982776	364.71	0.60109	364.84	0.790847
366.62	1.20374	366.56	0.492381	366.64	0.585699	366.71	1.12613	366.77	0.969183	366.43	0.639531	366.57	2.00218
368.34	1.0869	368.28	0.474417	368.37	1.51368	368.43	1.11184	368.49	1.08271	368.16	0.509554	368.29	1.71989
370.06	1.30844	370	0.461953	370.09	0.906378	370.16	1.137	370.21	1.7382	369.88	0.201472	370.01	1.4867
371.79	1.84178	371.72	0.435119	371.81	1.40128	371.88	1.08372	371.93	1.25847	371.6	0.2263	371.73	1.28632
373.51	1.45427	373.45	0.818359	373.54	0.771461	373.6	0.675275	373.66	1.05253	373.32	0.205602	373.46	0.49728
375.23	1.82924	375.17	0.498812	375.26	0.997285	375.32	0.475812	375.38	1.12286	375.05	0.474763	375.18	0.830485
376.96	2.057	376.89	0.312221	376.98	1.04946	377.05	0.638572	377.1	0.856435	376.77	0.32385	376.9	1.04955
378.68	2.3993	378.61	0.513455	378.7	1.52617	378.77	1.23294	378.82	1.09374	378.49	0.307486	378.62	1.02923
380.4	2.21782	380.34	0.604779	380.43	1.00061	380.49	1.44643	380.55	1.38605	380.22	0.242967	380.34	0.575317
382.12	2.60004	382.06	0.758407	382.15	2.62922	382.21	0.784491	382.27	1.29569	381.94	0.471294	382.07	1.03172
383.85	2.32048	383.78	0.633563	383.87	1.08842	383.94	1.27386	383.99	0.96409	383.66	0.356986	383.79	1.20232
385.57	2.20156	385.51	0.447297	385.59	1.2519	385.66	0.769647	385.71	1.51848	385.38	0.490357	385.51	1.23628
387.29	2.13046	387.23	0.769184	387.32	1.06272	387.38	0.967746	387.44	1.4477	387.1	0.470879	387.23	1.68934
389.01	2.31467	388.95	0.549298	389.04	1.44891	389.1	1.87282	389.16	1.13174	388.83	0.476856	388.95	1.313
390.74	2.06097	390.67	0.782794	390.76	1.48006	390.83	2.08135	390.88	1.83136	390.55	0.438821	390.68	1.35929
392.46	1.78835	392.4	0.809567	392.48	1.53139	392.55	2.42344	392.6	1.94875	392.27	0.754874	392.4	1.80177
394.18	2.16665	394.12	0.678349	394.21	1.55525	394.27	2.35801	394.33	1.62302	393.99	0.5903	394.12	1.2011
395.91	1.83373	395.84	0.980291	395.93	1.83823	396	2.37319	396.05	1.7039	395.71	0.562994	395.84	2.12463

## Sheet: Figure 4b
Retention time (S)	500 nM DLA standard	Retention time (S)	pYES2-CT	Retention time (S)	C.pur	Retention time (S)	C.pas	Retention time (S)	N.lol	Retention time (S)	M.acr (AT5)	Retention time (S)	P.ipo	Retention time (S)	C.glo (ET3)	Retention time (S)	M.acr (SJ7)	Retention time (S)	B.cin	Retention time (S)	C.pur (20.1)	Retention time (S)	C.fus	Retention time (S)	E.coe (253)	Retention time (S)	M.rob (392)	Retention time (S)	E.coe (XN6)	Retention time (S)	C.glo (X90)
68.2	0.06	68.3	1.47	68.3	0.22	68.2	2.18	68.4	0.37	68.2	0.01	68.3	0	68.3	0.39	68.3	0.21	68.2	0.22	68.2	0.57	68.2	0.02	68.4	0.43	68.3	0.2	68.4	1	68.2	0.53
69.9	0.46	70	0.12	70	0.96	69.9	0.27	70.1	0.27	69.9	0.63	70	0.69	70	0.39	70	0.51	69.9	0.27	70	0.3	69.9	0.61	70.2	0.5	70	0.16	70.1	1.14	69.9	0.14
71.6	0.02	71.7	0.17	71.8	0.75	71.6	0.94	71.8	0.33	71.6	0.15	71.7	0.47	71.7	0.18	71.8	0.12	71.6	0.39	71.7	0.68	71.6	0.51	71.9	0.74	71.7	0.6	71.8	0.22	71.6	0.89
73.4	0.89	73.4	0.64	73.5	0.47	73.4	0.4	73.5	0.61	73.3	0.65	73.4	0.19	73.4	0.96	73.5	0.33	73.3	0.26	73.4	0.81	73.3	0.76	73.6	0.34	73.4	0.54	73.5	0.55	73.3	0.85
75.1	0.64	75.1	0.11	75.2	1.18	75.1	0.84	75.2	0.59	75	0.19	75.1	0.74	75.1	0	75.2	0	75	0.94	75.1	0.38	75.1	0.54	75.3	0	75.1	0.42	75.2	0.46	75	0.28
76.8	0.74	76.8	0.5	76.9	0.43	76.8	0.03	76.9	0.59	76.7	0.57	76.8	0.57	76.8	0.57	76.9	0.65	76.7	0.25	76.8	0.7	76.8	0.07	77	0.34	76.9	0.75	76.9	0.64	76.7	1.07
78.5	0.29	78.6	0.17	78.6	0.48	78.5	0.5	78.6	1.05	78.4	0.58	78.5	0.82	78.5	0.18	78.6	0.21	78.4	0.3	78.5	0.49	78.5	0.51	78.7	0.29	78.6	0.58	78.6	0.74	78.4	0.87
80.2	0.65	80.3	1.15	80.3	0.29	80.2	1.14	80.4	0.57	80.1	0.85	80.2	1.1	80.3	0.28	80.3	0.08	80.1	0.51	80.2	0.96	80.2	1.36	80.4	0.28	80.3	0.83	80.3	1.03	80.1	1.16
81.9	0.06	82	0.81	82	0.72	81.9	1.02	82.1	0.82	81.8	0.39	81.9	0.95	82	0.21	82	0.38	81.8	0.29	81.9	0.35	81.9	0.03	82.1	0.48	82	0.64	82	0.81	81.8	0.48
83.6	0.42	83.7	0.99	83.7	0.6	83.6	0.64	83.8	0.35	83.6	0.24	83.6	0.22	83.7	1.18	83.7	0.22	83.5	0.2	83.6	0.82	83.6	0	83.8	0.01	83.7	0.14	83.7	1.16	83.5	0.81
85.3	0.86	85.4	0.42	85.4	0.34	85.3	1.22	85.5	1.06	85.3	1.82	85.3	1.27	85.4	0.3	85.4	0.32	85.3	0.18	85.3	0.63	85.3	0.16	85.5	0.34	85.4	0	85.5	2.52	85.2	0.02
87	0.05	87.1	0.33	87.1	1.22	87	0.25	87.2	1.8	87	2.14	87.1	2.16	87.1	0.76	87.1	1.22	87	0.31	87	0.69	87	0.52	87.2	0.42	87.1	0.87	87.2	3.23	87	0.72
88.7	0.83	88.8	0.4	88.8	0.6	88.7	1.86	88.9	4.73	88.7	3.31	88.8	2.59	88.8	0.48	88.8	1.01	88.7	0.52	88.7	0.85	88.7	0.73	88.9	0.48	88.8	0.28	88.9	5.2	88.7	0.57
90.4	0.33	90.5	0.33	90.5	0.54	90.4	4.22	90.6	4.12	90.4	2.85	90.5	1.72	90.5	0.64	90.6	0.6	90.4	0.52	90.5	0.67	90.4	1.51	90.7	0.05	90.5	0.28	90.6	4.32	90.4	0.49
92.2	0.31	92.2	0.36	92.3	0.71	92.1	4.96	92.3	3.22	92.1	2.06	92.2	1.21	92.2	0.99	92.3	0.38	92.1	0.08	92.2	0.84	92.1	1	92.4	0.13	92.2	0.57	92.3	3.79	92.1	0.93
93.9	0.03	93.9	0.6	94	0.81	93.9	2.2	94	2.02	93.8	1.37	93.9	1.2	93.9	0.38	94	0.36	93.8	0.65	93.9	0.13	93.9	0.65	94.1	0.42	93.9	0.6	94	1.92	93.8	1.28
95.6	0.13	95.6	0.66	95.7	0.38	95.6	2.59	95.7	0.76	95.5	0.69	95.6	0.87	95.6	0.26	95.7	1.19	95.5	0.05	95.6	0.74	95.6	1.27	95.8	0.08	95.7	0.85	95.7	1.71	95.5	0.78
97.3	0	97.4	1.76	97.4	0.7	97.3	0.82	97.4	0.61	97.2	0.52	97.3	1.18	97.3	0.69	97.4	0.44	97.2	0.21	97.3	0.86	97.3	0.59	97.5	0.25	97.4	0.54	97.4	0.37	97.2	1.02
99	0.58	99.1	1	99.1	1.03	99	0.97	99.1	0.9	98.9	0.05	99	0.74	99.1	0.2	99.1	0.23	98.9	0.13	99	0.59	99	0.35	99.2	0.01	99.1	0.3	99.1	0.21	98.9	0.55
100.7	0.49	100.8	0.85	100.8	0.46	100.7	0.56	100.9	0.89	100.6	0.27	100.7	0.9	100.8	0.59	100.8	1.23	100.6	0.37	100.7	0	100.7	0.31	100.9	0.72	100.8	0.15	100.8	0.63	100.6	0.25
102.4	0.08	102.5	0.73	102.5	0.9	102.4	0	102.6	0.84	102.3	0.03	102.4	1.37	102.5	0.54	102.5	0.58	102.3	0.42	102.4	0.78	102.4	0.28	102.6	0.39	102.5	0.17	102.5	0.69	102.3	0.62
104.1	0.28	104.2	0.58	104.2	1.7	104.1	0.59	104.3	1.17	104.1	1.22	104.1	1.43	104.2	0.32	104.2	0.93	104	0.74	104.1	0.84	104.1	0.68	104.3	0.63	104.2	0.15	104.3	0.96	104	0
105.8	0.33	105.9	1.36	105.9	0.58	105.8	2.79	106	0.67	105.8	0.89	105.8	2.25	105.9	0.09	105.9	0.58	105.8	0.25	105.8	0.73	105.8	0.46	106	0.49	105.9	0.51	106	0.49	105.7	1.03
107.5	0.08	107.6	1.13	107.6	1.59	107.5	0.76	107.7	0.52	107.5	1.36	107.6	1.24	107.6	0.77	107.6	0.83	107.5	0.53	107.5	0.71	107.5	0.76	107.7	0.4	107.6	0.65	107.7	0.64	107.5	1.19
109.2	1.21	109.3	1.29	109.3	0.66	109.2	0.87	109.4	1.44	109.2	1.47	109.3	2.31	109.3	1.37	109.3	0.93	109.2	0.19	109.3	1.28	109.2	0.81	109.5	0.19	109.3	0.98	109.4	0.68	109.2	0.87
110.9	0.43	111	1.22	111	1.14	110.9	0.73	111.1	1.21	110.9	0.29	111	1.43	111	0.44	111.1	0.63	110.9	0.51	111	0.54	110.9	0.15	111.2	0.11	111	0.25	111.1	1.07	110.9	0.14
112.7	0.08	112.7	1.77	112.8	0	112.7	0.33	112.8	0.13	112.6	0.75	112.7	0.42	112.7	0.22	112.8	0.3	112.6	0.59	112.7	0.75	112.6	0.29	112.9	0.23	112.7	1.21	112.8	1.32	112.6	0.41
114.4	1.04	114.4	1.72	114.5	0.61	114.4	0.65	114.5	0.12	114.3	0.45	114.4	0.45	114.4	0.44	114.5	0.78	114.3	0.37	114.4	1.95	114.4	0.11	114.6	1.14	114.4	0.48	114.5	1.1	114.3	1.15
116.1	0.17	116.1	0.87	116.2	1.06	116.1	1.16	116.2	1.06	116	0.6	116.1	0.66	116.1	1.21	116.2	0.43	116	0.27	116.1	0.4	116.1	0.04	116.3	0.91	116.2	0.37	116.2	1.37	116	0.6
117.8	0.4	117.9	2.22	117.9	0.46	117.8	0.47	117.9	1.01	117.7	0.38	117.8	1.69	117.8	0.53	117.9	0.41	117.7	0.99	117.8	1.11	117.8	0.68	118	0.27	117.9	1.07	117.9	1.32	117.7	0.7
119.5	0.46	119.6	0.8	119.6	0.95	119.5	1	119.6	0.34	119.4	0.09	119.5	1.82	119.6	0.73	119.6	0.41	119.4	0.44	119.5	1.09	119.5	0.78	119.7	0.44	119.6	0.91	119.6	0.9	119.4	0.88
121.2	0.91	121.3	0.79	121.3	1.36	121.2	1.39	121.4	1.28	121.1	1.28	121.2	0.68	121.3	0.96	121.3	0.54	121.1	0.72	121.2	1.33	121.2	1.07	121.4	0.94	121.3	1.56	121.3	1.62	121.1	1.05
122.9	0.75	123	0.86	123	1.98	122.9	1.35	123.1	1.73	122.9	0.84	122.9	0.79	123	0.9	123	0.64	122.8	0.6	122.9	0.87	122.9	0.69	123.1	0.53	123	0.63	123	1.94	122.8	1.13
124.6	12.75	124.7	0.51	124.7	18.6	124.6	5.25	124.8	22.45	124.6	1.06	124.6	2.94	124.7	0.36	124.7	0.04	124.6	0.32	124.6	1.23	124.6	0.62	124.8	0.67	124.7	0.55	124.8	40.21	124.5	0.43
126.3	26.33	126.4	0.97	126.4	40.88	126.3	22.92	126.5	50.03	126.3	1.58	126.3	2.54	126.4	0.89	126.4	0.87	126.3	0.83	126.3	0.12	126.3	0.8	126.5	0.46	126.4	0.97	126.5	83.79	126.2	1.37
128	16.8	128.1	0.96	128.1	55.97	128	36.2	128.2	73.18	128	2.23	128.1	7.19	128.1	0.65	128.1	0.46	128	0.21	128	1.24	128	1.39	128.3	0.83	128.1	0.79	128.2	100	128	0.6
129.7	7.01	129.8	0.94	129.8	30.97	129.7	26.64	129.9	40.94	129.7	4.91	129.8	6.95	129.8	0.88	129.8	0.66	129.7	0.68	129.8	0.94	129.7	3.02	130	1.1	129.8	1.31	129.9	53.47	129.7	0.64
131.5	6.2	131.5	1.77	131.6	19.84	131.4	14.42	131.6	28.86	131.4	3.47	131.5	5.37	131.5	0.59	131.6	1.08	131.4	0.52	131.5	1.14	131.4	3.45	131.7	0.82	131.5	0.75	131.6	37.14	131.4	1.27
133.2	6.1	133.2	0.69	133.3	13.69	133.2	9.45	133.3	19.73	133.1	3.84	133.2	4.52	133.2	0.3	133.3	1.13	133.1	0.58	133.2	0.53	133.2	3.24	133.4	1.31	133.2	0.79	133.3	21.25	133.1	0.67
134.9	2.55	134.9	0.66	135	4.81	134.9	4.16	135	5.31	134.8	0.95	134.9	3.04	134.9	0.47	135	0.74	134.8	1.31	134.9	0.3	134.9	2.31	135.1	0.97	134.9	0.8	135	7.37	134.8	1.75
136.6	0.71	136.7	2.05	136.7	1.87	136.6	2.73	136.7	1.88	136.5	1.91	136.6	2.94	136.6	2.65	136.7	1.87	136.5	2.37	136.6	2.48	136.6	3.07	136.8	3.25	136.7	1.82	136.7	3.52	136.5	1.64
138.3	0.75	138.4	7.35	138.4	4.54	138.3	5.47	138.4	3.62	138.2	4.04	138.3	5.67	138.4	5.87	138.4	4.43	138.2	4.74	138.3	6.34	138.3	4.68	138.5	6.27	138.4	5.12	138.4	4.08	138.2	3.98
140	0.55	140.1	4.32	140.1	4.4	140	3.49	140.2	3.21	139.9	2.3	140	4.28	140.1	6.9	140.1	5.71	139.9	4.99	140	5.45	140	4.46	140.2	3.42	140.1	5.32	140.1	3.88	139.9	5.62
141.7	0.64	141.8	0.79	141.8	2.53	141.7	2.62	141.9	3.3	141.6	2.25	141.7	1.72	141.8	1.7	141.8	1.94	141.6	2.11	141.7	2.38	141.7	2.23	141.9	1.57	141.8	1.36	141.8	2.18	141.6	2.34
143.4	0.29	143.5	0.66	143.5	2.01	143.4	1.58	143.6	1.21	143.4	0.54	143.4	0.57	143.5	1.08	143.5	1.09	143.3	0.59	143.4	1.29	143.4	0.93	143.6	0.93	143.5	1.44	143.6	0.96	143.3	0.92
145.1	0.8	145.2	1.46	145.2	0.79	145.1	0.62	145.3	1.09	145.1	0.77	145.1	1.52	145.2	1.34	145.2	1.71	145.1	1.95	145.1	1.14	145.1	0.65	145.3	0.36	145.2	0.19	145.3	2.32	145	1.54
146.8	0.26	146.9	0.84	146.9	1.5	146.8	1.48	147	1.56	146.8	1.79	146.9	1.77	146.9	0.88	146.9	0.72	146.8	0.75	146.8	0.94	146.8	0.6	147	0.69	146.9	0.89	147	1.17	146.8	0.43
148.5	0.23	148.6	1.38	148.6	1.59	148.5	0.44	148.7	0.34	148.5	1.06	148.6	1.27	148.6	3.79	148.6	1.12	148.5	1.26	148.5	1.33	148.5	0.3	148.8	1.21	148.6	0.93	148.7	0.78	148.5	1.13
150.3	1.19	150.3	1.24	150.3	1.35	150.2	0.64	150.4	0.79	150.2	0.89	150.3	1.18	150.3	0.8	150.4	0.56	150.2	0.98	150.3	1.78	150.2	0.56	150.5	1.02	150.3	0.81	150.4	0.68	150.2	0.97
152	0.48	152	1.46	152.1	1.48	151.9	1.96	152.1	1.43	151.9	0.83	152	5.18	152	1.42	152.1	0.76	151.9	2.11	152	1.41	151.9	1.08	152.2	1.7	152	0.86	152.1	1.83	151.9	0.9
153.7	0.8	153.7	1.97	153.8	7.68	153.7	5.24	153.8	5.33	153.6	2.27	153.7	14.48	153.7	3.31	153.8	3.38	153.6	6.53	153.7	4.48	153.7	3.78	153.9	2.82	153.7	3.64	153.8	4.13	153.6	5.04
155.4	0.11	155.4	2.66	155.5	4.83	155.4	3.37	155.5	2.22	155.3	2.44	155.4	9.62	155.4	3.27	155.5	1.64	155.3	5.32	155.4	3.61	155.4	2.05	155.6	4.34	155.5	3.2	155.5	2.55	155.3	3.4
157.1	0.77	157.2	5.74	157.2	4.8	157.1	2.16	157.2	1.43	157	2.5	157.1	6.24	157.1	4.09	157.2	4.68	157	4.31	157.1	5.68	157.1	6.31	157.3	4.46	157.2	4.66	157.2	1.34	157	5.27
158.8	0.5	158.9	6.27	158.9	5.13	158.8	1.88	158.9	1.87	158.7	0.71	158.8	4.9	158.9	5.61	158.9	4.8	158.7	5.14	158.8	5	158.8	4.77	159	6.64	158.9	5.58	158.9	1.96	158.7	8.98
160.5	0.51	160.6	2.44	160.6	2.4	160.5	1.54	160.7	0.76	160.4	0.52	160.5	3.59	160.6	1.66	160.6	2	160.4	3.12	160.5	2.82	160.5	2.39	160.7	1.67	160.6	2.56	160.6	0.52	160.4	1.56
162.2	0.25	162.3	1.23	162.3	1.16	162.2	1.64	162.4	0.97	162.1	0.92	162.2	0.26	162.3	1.88	162.3	1.5	162.1	0.97	162.2	2.02	162.2	1.95	162.4	0.7	162.3	1.37	162.3	0.56	162.1	0.34
163.9	0.83	164	1.47	164	1.64	163.9	2.05	164.1	0.97	163.9	0.69	163.9	1.84	164	1.25	164	1.52	163.9	0.57	163.9	0.7	163.9	0.85	164.1	0.15	164	0.99	164.1	1.45	163.8	0.88
165.6	0.44	165.7	1.95	165.7	2.95	165.6	0.94	165.8	1.22	165.6	1.14	165.6	1.7	165.7	1.52	165.7	1.83	165.6	1.95	165.6	2.52	165.6	2.78	165.8	3.27	165.7	2.11	165.8	0.57	165.5	0.99
167.3	3.31	167.4	1.76	167.4	4.99	167.3	1.26	167.5	0.38	167.3	0.99	167.4	3.33	167.4	2.53	167.4	2.55	167.3	2.77	167.3	2.86	167.3	3.05	167.5	2.9	167.4	2.74	167.5	0	167.3	3.38
169	2.79	169.1	4.66	169.1	3.64	169	1.17	169.2	0.95	169	0.86	169.1	3.66	169.1	4.18	169.1	3.54	169	3.19	169.1	4.23	169	2.79	169.3	3.44	169.1	2.53	169.2	0.24	169	4.43
170.8	1.04	170.8	3.02	170.9	1.53	170.7	1.79	170.9	1.02	170.7	1.93	170.8	2	170.8	1.6	170.9	1.85	170.7	1.52	170.8	2.47	170.7	2.05	171	1.69	170.8	2.93	170.9	1.29	170.7	1.61
172.5	1.05	172.5	2.46	172.6	1.79	172.5	0.16	172.6	0	172.4	0.67	172.5	2.23	172.5	0.35	172.6	1.06	172.4	1.43	172.5	0.73	172.5	0.66	172.7	1.01	172.5	2.11	172.6	1.51	172.4	1.55
174.2	0.8	174.2	1.24	174.3	0.97	174.2	1.52	174.3	1.87	174.1	1.85	174.2	2.17	174.2	0.74	174.3	0.88	174.1	0.97	174.2	0.95	174.2	1.65	174.4	0.96	174.2	0.89	174.3	1.13	174.1	0.93
175.9	0.08	175.9	1.05	176	0.54	175.9	0.33	176	1.23	175.8	0.49	175.9	1.8	175.9	1.36	176	0.87	175.8	0.83	175.9	0.27	175.9	0.61	176.1	1.03	176	1.06	176	0.86	175.8	1.17
177.6	1.02	177.7	0.61	177.7	1.01	177.6	1.26	177.7	1.29	177.5	0.76	177.6	1.34	177.7	1.44	177.7	0.96	177.5	0.67	177.6	1.44	177.6	0.33	177.8	0.98	177.7	0.61	177.7	0.56	177.5	1.01
179.3	1.89	179.4	1.59	179.4	0.88	179.3	0.43	179.4	1.19	179.2	0.48	179.3	0.64	179.4	0.43	179.4	1.32	179.2	1.37	179.3	0.79	179.3	1.27	179.5	1.73	179.4	0.96	179.4	0.55	179.2	1.73
181	1.09	181.1	1.21	181.1	1.09	181	0.86	181.2	1.15	180.9	0.56	181	0.78	181.1	0.36	181.1	0.62	180.9	0	181	0.69	181	0.32	181.2	0.55	181.1	1.78	181.1	1.04	180.9	0.57
182.7	1.06	182.8	0.46	182.8	1	182.7	1.49	182.9	0.9	182.7	1.23	182.7	1.07	182.8	0.47	182.8	1.51	182.6	0.63	182.7	0.64	182.7	1.21	182.9	0.7	182.8	0.4	182.9	0.67	182.6	0.93
184.4	0.65	184.5	0.85	184.5	0.54	184.4	1.16	184.6	0.37	184.4	0.44	184.4	0.94	184.5	1.79	184.5	0.46	184.4	1.4	184.4	1.34	184.4	1.93	184.6	1.67	184.5	0.54	184.6	0.18	184.3	0.46
186.1	0.87	186.2	0.19	186.2	0.64	186.1	0.5	186.3	1.1	186.1	0.73	186.2	0.73	186.2	1.39	186.2	0.75	186.1	0.71	186.1	0.61	186.1	0.61	186.3	0.73	186.2	1.27	186.3	1.25	186.1	1.59
187.8	1.41	187.9	1.2	187.9	0.95	187.8	0.61	188	0.35	187.8	2.52	187.9	0.4	187.9	0.8	187.9	0.95	187.8	0.24	187.8	0.5	187.8	0.87	188.1	1.75	187.9	0.81	188	0.8	187.8	0.57
189.6	0.76	189.6	1	189.6	0.88	189.5	0.68	189.7	1.2	189.5	0.68	189.6	0.27	189.6	0.65	189.7	1.04	189.5	1.6	189.6	0.97	189.5	0.75	189.8	0.7	189.6	0.5	189.7	0.83	189.5	0.2
191.3	1.35	191.3	0.93	191.4	0.94	191.2	1.49	191.4	0.36	191.2	1.05	191.3	0.4	191.3	1.6	191.4	0.41	191.2	1.24	191.3	1.2	191.2	0.79	191.5	1.04	191.3	1.27	191.4	1.47	191.2	0.49
193	0.64	193	0.67	193.1	1.6	193	0.82	193.1	0.38	192.9	0.87	193	1.22	193	0.95	193.1	0.89	192.9	0.88	193	0.44	193	1.33	193.2	0.72	193	0.72	193.1	0.94	192.9	1.34
194.7	0.45	194.7	0.59	194.8	1.07	194.7	0.28	194.8	1.08	194.6	1.09	194.7	1.08	194.7	0.79	194.8	0.96	194.6	1.23	194.7	0.88	194.7	0.84	194.9	0.45	194.7	0.8	194.8	1.02	194.6	1.15
196.4	1.24	196.5	1.56	196.5	1.2	196.4	0.78	196.5	1.02	196.3	0.8	196.4	0.79	196.4	2.87	196.5	0.85	196.3	1.57	196.4	0.28	196.4	1.37	196.6	0.79	196.5	0.29	196.5	1.46	196.3	0.95
198.1	1.48	198.2	0.84	198.2	0.82	198.1	1.36	198.2	0.57	198	0	198.1	1.08	198.2	1.14	198.2	0.21	198	1.21	198.1	1.09	198.1	1.04	198.3	1.07	198.2	0.71	198.2	1.19	198	1.29
199.8	0.23	199.9	0.79	199.9	0.8	199.8	0.77	200	0.71	199.7	0.39	199.8	1.04	199.9	1.03	199.9	0.79	199.7	0.43	199.8	0.16	199.8	1.23	200	0.98	199.9	1.85	199.9	0.28	199.7	0.94
201.5	0.92	201.6	0.43	201.6	0.9	201.5	0.52	201.7	1.38	201.4	0.5	201.5	1.35	201.6	1.35	201.6	0.61	201.4	1.57	201.5	1.24	201.5	0.35	201.7	0.36	201.6	0.83	201.6	0.81	201.4	1.28
203.2	0.27	203.3	1.7	203.3	0.47	203.2	1.05	203.4	2.2	203.2	0.86	203.2	1.16	203.3	1.06	203.3	0.58	203.2	1.23	203.2	0.34	203.2	0.06	203.4	0.8	203.3	0.99	203.4	1.09	203.1	0.95
204.9	1.3	205	1.28	205	0.34	204.9	0.64	205.1	1.25	204.9	1.39	205	1.65	205	0.33	205	0.89	204.9	0.09	204.9	1.16	204.9	0.68	205.1	1.25	205	0.45	205.1	0.82	204.8	2.29
206.6	0.13	206.7	0.61	206.7	0.2	206.6	1.05	206.8	0.81	206.6	0.4	206.7	1.43	206.7	0.92	206.7	1	206.6	0.31	206.6	1	206.6	0.31	206.8	0.37	206.7	0.77	206.8	1.1	206.6	1.3
208.3	0.95	208.4	0.59	208.4	0.64	208.3	1.4	208.5	0.56	208.3	0.09	208.4	1.27	208.4	1.49	208.4	0.49	208.3	1	208.3	0.83	208.3	0.33	208.6	0.38	208.4	0.3	208.5	0.68	208.3	1.7
210.1	0.84	210.1	1.23	210.2	1.21	210	0.69	210.2	0.88	210	0.7	210.1	1.13	210.1	1.52	210.2	0.84	210	1.85	210.1	1	210	1.8	210.3	0.26	210.1	0.74	210.2	0.33	210	0.91
211.8	0.67	211.8	1.13	211.9	1.71	211.8	0.85	211.9	2.48	211.7	0.69	211.8	2.97	211.8	0.93	211.9	1.08	211.7	1.66	211.8	1.3	211.7	1.79	212	1.56	211.8	2.17	211.9	1.41	211.7	1.84
213.5	1.63	213.5	2.86	213.6	1.33	213.5	2.01	213.6	1.37	213.4	1.69	213.5	2.25	213.5	2.26	213.6	2.55	213.4	1.73	213.5	3.78	213.5	1.41	213.7	2.16	213.5	2.39	213.6	2.51	213.4	3.37
215.2	0.4	215.2	3.34	215.3	2.01	215.2	2.37	215.3	1.92	215.1	1.85	215.2	2.13	215.2	2.35	215.3	3.16	215.1	2.11	215.2	3.2	215.2	3.65	215.4	1.93	215.2	3.91	215.3	2.66	215.1	2.71
216.9	2.76	217	2.43	217	2.12	216.9	0.7	217	1.15	216.8	0.88	216.9	1.37	217	1.97	217	1.23	216.8	1.18	216.9	2.1	216.9	2.28	217.1	1.41	217	1.8	217	2.21	216.8	3.8
218.6	1.13	218.7	1.44	218.7	2.06	218.6	2	218.7	0.89	218.5	1.34	218.6	2.51	218.7	1.81	218.7	1.28	218.5	1.41	218.6	1.52	218.6	1.45	218.8	1.09	218.7	0.73	218.7	0.97	218.5	1.67
220.3	2.05	220.4	0.88	220.4	1.32	220.3	2.41	220.5	1.63	220.2	1.04	220.3	0.64	220.4	0.66	220.4	0.83	220.2	0.86	220.3	1.26	220.3	1.81	220.5	0.94	220.4	0.46	220.4	0.98	220.2	0.75
222	1	222.1	0.5	222.1	0.86	222	0.68	222.2	0.43	222	0.47	222	1.04	222.1	0.93	222.1	1.12	221.9	1.19	222	1.76	222	0.62	222.2	1.95	222.1	0.69	222.2	0.63	221.9	0.82
223.7	1.03	223.8	1.53	223.8	1.11	223.7	1.21	223.9	0.86	223.7	1.98	223.7	0.76	223.8	1.53	223.8	1.39	223.7	1.12	223.7	0.93	223.7	0.96	223.9	0.76	223.8	1.51	223.9	1.21	223.6	0.47
225.4	2.09	225.5	0	225.5	0.79	225.4	0.67	225.6	0.76	225.4	1.4	225.5	1.49	225.5	0.95	225.5	0.53	225.4	3.05	225.4	1.19	225.4	1.09	225.6	1.6	225.5	1.09	225.6	0.69	225.4	0.98
227.1	0.9	227.2	0.64	227.2	0.85	227.1	0.81	227.3	0.87	227.1	0.43	227.2	1	227.2	1.17	227.2	1.09	227.1	0.61	227.1	1.14	227.1	1.1	227.4	1.02	227.2	0.53	227.3	0.61	227.1	0.41
228.9	0.47	228.9	1.54	228.9	1.37	228.8	0.9	229	1.21	228.8	1.33	228.9	1.02	228.9	2.37	228.9	0.48	228.8	0.68	228.9	0.6	228.8	0.7	229.1	0.27	228.9	1.45	229	1.56	228.8	1.47
230.6	1.34	230.6	0.53	230.7	1.19	230.5	1.72	230.7	1.02	230.5	1.57	230.6	2.17	230.6	0.89	230.7	1.27	230.5	0.67	230.6	1.34	230.5	1.36	230.8	1.11	230.6	1	230.7	0.67	230.5	0.68
232.3	0.1	232.3	1.59	232.4	1.16	232.3	1.63	232.4	1.25	232.2	0.79	232.3	1.63	232.3	2.2	232.4	0.6	232.2	0.32	232.3	0.65	232.3	0.59	232.5	0.74	232.3	1.41	232.4	0.91	232.2	1.13
234	0.8	234	0.37	234.1	0.8	234	1.05	234.1	0.16	233.9	0.32	234	1.39	234	1.99	234.1	0.63	233.9	1.15	234	0.45	234	1.15	234.2	0.35	234	0.57	234.1	1	233.9	1.22
235.7	0.52	235.8	1.18	235.8	1.21	235.7	1.23	235.8	0.7	235.6	1.91	235.7	1.6	235.7	0.74	235.8	0.86	235.6	0.42	235.7	1.72	235.7	0.97	235.9	0.82	235.8	1.41	235.8	1.19	235.6	0.52
237.4	0.83	237.5	0.39	237.5	0.65	237.4	1.53	237.5	1.95	237.3	0.65	237.4	0.92	237.5	0.85	237.5	1.67	237.3	1.4	237.4	1.53	237.4	0.77	237.6	1.63	237.5	0.58	237.5	0.62	237.3	1.46
239.1	1.75	239.2	0.86	239.2	0.63	239.1	0.5	239.3	1.12	239	1.65	239.1	0.84	239.2	1.11	239.2	0.86	239	0.63	239.1	0.33	239.1	0.6	239.3	0.57	239.2	0.59	239.2	1.48	239	1.02
240.8	0.26	240.9	1.38	240.9	0.43	240.8	0.75	241	0.66	240.7	0.04	240.8	1.68	240.9	0.55	240.9	1.6	240.7	0.9	240.8	0.69	240.8	1.16	241	0.5	240.9	2.18	240.9	2.18	240.7	1.58
242.5	0.94	242.6	0.51	242.6	0.67	242.5	0.84	242.7	0.38	242.5	0.42	242.5	0.96	242.6	0.62	242.6	1.66	242.4	0.51	242.5	1.85	242.5	0.62	242.7	2.11	242.6	1.02	242.7	1.02	242.4	1.49
244.2	2.79	244.3	1.25	244.3	1.21	244.2	1.07	244.4	1.35	244.2	0.91	244.3	2	244.3	0.83	244.3	0.5	244.2	1.08	244.2	1.05	244.2	1.63	244.4	1.37	244.3	1.15	244.4	0.86	244.1	0.91
245.9	1.99	246	1.63	246	1.83	245.9	0.72	246.1	1.86	245.9	1.25	246	1.09	246	1.46	246	1.34	245.9	0.84	245.9	2.33	245.9	1.28	246.1	1.19	246	1.44	246.1	1.38	245.9	0.98
247.7	2.05	247.7	1.97	247.7	1.86	247.6	1.27	247.8	0.83	247.6	1.04	247.7	2.88	247.7	1.76	247.7	2.52	247.6	1.64	247.6	1.82	247.6	1.2	247.9	0.92	247.7	0.85	247.8	3.11	247.6	0.75
249.4	1.69	249.4	2.35	249.5	1.49	249.3	2.08	249.5	1.41	249.3	1.86	249.4	1.6	249.4	1.35	249.5	1.27	249.3	0.82	249.4	2.87	249.3	1.16	249.6	1.65	249.4	1.17	249.5	2.3	249.3	1.37
251.1	1.51	251.1	1.4	251.2	0.73	251.1	0.83	251.2	1.32	251	1.33	251.1	2.51	251.1	1.33	251.2	0.65	251	1.09	251.1	0.85	251	1.02	251.3	0.58	251.1	1.38	251.2	0.92	251	2.22
252.8	1.07	252.8	0.52	252.9	0.98	252.8	1.35	252.9	0.47	252.7	0.8	252.8	0.95	252.8	1.24	252.9	1.15	252.7	1.05	252.8	1.11	252.8	2.52	253	1.31	252.8	1.56	252.9	0.99	252.7	1.13
254.5	0.67	254.5	1.28	254.6	0.26	254.5	1.63	254.6	1.1	254.4	1.03	254.5	1.9	254.5	1.83	254.6	1.25	254.4	1.54	254.5	1.57	254.5	1.32	254.7	1.84	254.5	0.62	254.6	0.26	254.4	1.65
256.2	1.41	256.3	2.26	256.3	3.04	256.2	0.55	256.3	0.28	256.1	1.17	256.2	1.03	256.3	0.93	256.3	0.93	256.1	1.19	256.2	1.3	256.2	4.19	256.4	0.72	256.3	1.69	256.3	2.65	256.1	0.9
257.9	0.48	258	1.9	258	0.63	257.9	0.83	258	0.68	257.8	1.36	257.9	1.95	258	1.96	258	0.93	257.8	1.52	257.9	0.95	257.9	2.57	258.1	1.64	258	1.19	258	1.8	257.8	1.27
259.6	1.89	259.7	1.59	259.7	0.59	259.6	0.92	259.8	0.89	259.5	1.38	259.6	0.92	259.7	1.95	259.7	0.63	259.5	1.68	259.6	1.98	259.6	1.18	259.8	0.94	259.7	0.38	259.7	2.28	259.5	1.58
261.3	1.44	261.4	1.1	261.4	0.34	261.3	0.58	261.5	1.23	261.3	1.06	261.3	2.03	261.4	2.05	261.4	0.89	261.2	1.28	261.3	1.69	261.3	0.44	261.5	1.97	261.4	2.31	261.4	1.13	261.2	1.03
263	1.66	263.1	2.13	263.1	0.65	263	0.96	263.2	1.56	263	1.14	263	1.95	263.1	1.09	263.1	1.26	263	0.86	263	1.15	263	1.66	263.2	1.26	263.1	0.86	263.2	1.96	262.9	1.21
264.7	1.48	264.8	4.01	264.8	1.42	264.7	1.65	264.9	1.92	264.7	1.56	264.8	1.99	264.8	1.48	264.8	0.9	264.7	1.41	264.7	2.42	264.7	1.58	264.9	1.37	264.8	0.72	264.9	2.71	264.7	2.19
266.4	1.1	266.5	0.76	266.5	3.3	266.4	0.67	266.6	1.69	266.4	1.78	266.5	1.52	266.5	1.82	266.6	1.92	266.4	0.5	266.4	1.05	266.4	2	266.7	1.61	266.5	1.66	266.6	0.87	266.4	1.9
268.2	1.49	268.2	2.16	268.2	2.27	268.1	1.23	268.3	0.41	268.1	0.57	268.2	1.63	268.2	1.31	268.3	0.71	268.1	1.38	268.2	1.78	268.1	1.36	268.4	3.71	268.2	1.55	268.3	2.4	268.1	1.28
269.9	1.29	269.9	2.23	270	0.99	269.8	1.63	270	1.14	269.8	1.26	269.9	1.59	269.9	1.83	270	1.01	269.8	1.28	269.9	1.69	269.8	0.99	270.1	1.07	269.9	0.54	270	0.66	269.8	0.73
271.6	0.81	271.6	1.41	271.7	1.63	271.6	1.28	271.7	1.8	271.5	0.69	271.6	1.77	271.6	0.81	271.7	0.4	271.5	0.58	271.6	1.97	271.6	1.42	271.8	0.88	271.6	1.4	271.7	1.12	271.5	1.47

## Sheet: Figure 5b
Retention time (S)	YMWF	Retention time (S)	AGM1B	Retention time (S)	AGM2B
68.6	0	68.8	0	68.5	0
70.3	0	70.5	0	70.2	0
72	0	72.2	0	71.9	0
73.7	0	73.9	0	73.7	0
75.4	0	75.6	0	75.4	0
77.1	0	77.3	0	77.1	0
78.8	0	79	0	78.8	0
80.5	0	80.7	0	80.5	0
82.2	0	82.4	0	82.2	0
83.9	0	84.2	0	83.9	0
85.7	0	85.9	0	85.6	0
87.4	0	87.6	0	87.3	0
89.1	0	89.3	0	89	0
90.8	0	91	0	90.7	0
92.5	0	92.7	0	92.4	0
94.2	0	94.4	0	94.2	0
95.9	0	96.1	0	95.9	0
97.6	0	97.8	0	97.6	0
99.3	0	99.5	0	99.3	0
101	0	101.2	0	101	0
102.7	0	103	0	102.7	0
104.5	0	104.7	0	104.4	0
106.2	0	106.4	0	106.1	0
107.9	0	108.1	0	107.8	0
109.6	0	109.8	0	109.5	0
111.3	0	111.5	0	111.2	0
113	0	113.2	0	113	0
114.7	0	114.9	0	114.7	0
116.4	0	116.6	0	116.4	0
118.1	0	118.3	0	118.1	0
119.8	0	120	0	119.8	0
121.5	0	121.8	0	121.5	0
123.2	0	123.5	0	123.2	0
125	0	125.2	0	124.9	0
126.7	0	126.9	0	126.6	0
128.4	0	128.6	0	128.3	0
130.1	0	130.3	0	130	0
131.8	0	132	0	131.7	0
133.5	0	133.7	0	133.5	0
135.2	1.17	135.4	0	135.2	0
136.9	0	137.1	0	136.9	2.51
138.6	0	138.8	3.29	138.6	59.49
140.3	0	140.5	4	140.3	100
142	0	142.3	0	142	42.98
143.8	0	144	0	143.7	17.2
145.5	0	145.7	0	145.4	4.94
147.2	0	147.4	0	147.1	5.79
148.9	0	149.1	0	148.8	0
150.6	0	150.8	0	150.5	1.05
152.3	0	152.5	0	152.2	0
154	0	154.2	0	154	0
155.7	0	155.9	0	155.7	0
157.4	0	157.6	0	157.4	0
159.1	0	159.3	0	159.1	0
160.8	0	161.1	0	160.8	0
162.5	0	162.8	0	162.5	0
164.3	0	164.5	0	164.2	0
166	0	166.2	0	165.9	0.86
167.7	0	167.9	0	167.6	10.85
169.4	0	169.6	0	169.3	6.75
171.1	0	171.3	0	171	6.96
172.8	0	173	0	172.8	2.69
174.5	0	174.7	0	174.5	0
176.2	0	176.4	0	176.2	0
177.9	0	178.1	0	177.9	0
179.6	0	179.8	0	179.6	0
181.3	0	181.6	0	181.3	0
183	0	183.3	0	183	0
184.8	0	185	0	184.7	1.51
186.5	0	186.7	0	186.4	1
188.2	0	188.4	0	188.1	0
189.9	0	190.1	0	189.8	2.32
191.6	0	191.8	0	191.5	0
193.3	0	193.5	0	193.3	0
195	0	195.2	0	195	0
196.7	0	196.9	0	196.7	0
198.4	0	198.6	0	198.4	0
200.1	3.69	200.3	0	200.1	4.55
201.8	9.12	202.1	0.93	201.8	2.08
203.6	10.75	203.8	0	203.5	0
205.3	8.8	205.5	0	205.2	1.36
207	3.1	207.2	0	206.9	0
208.7	3.26	208.9	0	208.6	0
210.4	3.99	210.6	0	210.3	0
212.1	0	212.3	0	212.1	0
213.8	0	214	0	213.8	0
215.5	0	215.7	0	215.5	2.45
217.2	0	217.4	0	217.2	0
218.9	0	219.1	0	218.9	0
220.6	0	220.9	0	220.6	0
222.3	0	222.6	0	222.3	0
224.1	0	224.3	0	224	0
225.8	0	226	0	225.7	0
227.5	0	227.7	0	227.4	0
229.2	0	229.4	0	229.1	0
230.9	0	231.1	0	230.8	0
232.6	0.88	232.8	0	232.6	0
234.3	0	234.5	0	234.3	0
236	0	236.2	0	236	0
237.7	0	237.9	0	237.7	0
239.4	0	239.6	0	239.4	0
241.1	0	241.4	0	241.1	0
242.8	0	243.1	0	242.8	0
244.6	0	244.8	0	244.5	0
246.3	0	246.5	0	246.2	0
248	0	248.2	0	247.9	0
249.7	0	249.9	0	249.6	0
251.4	0	251.6	0	251.4	0
253.1	0	253.3	0	253.1	0
254.8	0	255	0	254.8	0
256.5	0	256.7	0	256.5	0
258.2	0	258.4	0	258.2	0
259.9	0	260.1	0	259.9	0
261.6	0	261.9	0	261.6	0
263.4	0	263.6	0	263.3	0
265.1	0	265.3	0	265	0
266.8	0	267	0	266.7	0
268.5	0	268.7	0	268.4	0
270.2	0	270.4	0	270.1	0
271.9	0	272.1	0	271.9	0

## Sheet: Figure 5c
Retention time (S)	AGM1B	Retention time (S)	AGM2B	Retention time (S)	AGM33B	Retention time (S)	250 nM Agroclavine
68	0	68.1	0	67.9	0	68	0
69.7	0	69.8	0	69.6	0	69.7	0
71.4	0	71.5	0	71.3	0	71.4	0
73.1	0	73.3	0	73	0	73.2	0
74.8	0	75	0	74.7	0	74.9	0
76.5	0	76.7	0	76.5	0	76.6	0
78.2	0	78.4	0	78.2	0	78.3	0
80	0	80.1	0	79.9	0	80	0
81.7	0	81.8	0	81.6	0	81.7	0
83.4	0	83.5	0	83.3	0	83.4	0
85.1	0	85.2	0	85	0	85.1	0
86.8	0	86.9	0	86.7	0	86.8	0
88.5	0	88.6	0	88.4	0	88.5	0
90.2	0	90.3	0	90.1	0	90.2	0
91.9	0	92	0	91.8	0	91.9	0
93.6	0	93.8	0	93.5	0	93.7	0
95.3	0	95.5	0	95.3	0	95.4	0
97	0	97.2	0	97	0	97.1	0
98.8	0	98.9	0	98.7	0	98.8	0
100.5	0	100.6	0	100.4	0	100.5	0
102.2	0	102.3	0	102.1	0	102.2	0
103.9	0	104	0	103.8	0	103.9	0
105.6	0	105.7	0	105.5	0	105.6	0
107.3	0	107.4	0	107.2	0	107.3	0
109	0	109.1	0	108.9	0	109	0
110.7	0	110.8	0	110.6	0	110.7	0
112.4	0	112.5	0	112.3	0	112.4	0
114.1	0	114.3	0	114	0	114.2	0
115.8	0	116	0	115.8	0	115.9	0
117.5	0	117.7	0	117.5	0	117.6	0
119.3	0	119.4	0	119.2	0	119.3	0
121	0	121.1	0	120.9	0	121	0
122.7	0	122.8	0	122.6	0	122.7	0
124.4	0	124.5	0	124.3	0	124.4	0
126.1	0	126.2	0	126	0	126.1	0
127.8	0	127.9	0	127.7	0	127.8	0
129.5	0	129.6	0	129.4	0	129.5	0
131.2	0	131.3	0	131.1	0	131.2	0
132.9	0	133	0	132.8	0	133	0
134.6	0	134.8	0	134.5	0	134.7	0
136.3	0	136.5	0	136.3	0	136.4	0
138.1	0	138.2	0	138	0	138.1	0
139.8	0	139.9	3.97	139.7	3.37	139.8	0
141.5	0	141.6	2.94	141.4	0	141.5	0
143.2	0	143.3	0	143.1	0	143.2	0
144.9	0	145	0	144.8	4.07	144.9	0
146.6	0	146.7	0	146.5	2.92	146.6	0
148.3	0	148.4	0	148.2	0	148.3	0
150	0	150.1	0	149.9	0	150	0
151.7	0	151.8	0	151.6	0	151.7	0
153.4	0	153.6	0	153.3	0	153.5	0
155.1	0	155.3	0	155.1	0	155.2	0
156.8	0	157	0	156.8	0	156.9	0
158.6	0	158.7	0	158.5	0	158.6	0
160.3	0	160.4	1.95	160.2	0	160.3	0
162	0	162.1	0	161.9	0	162	0
163.7	0	163.8	0	163.6	0	163.7	0
165.4	0	165.5	0	165.3	0	165.4	25.42
167.1	0	167.2	0	167	51.82	167.1	75.26
168.8	0	168.9	3.91	168.7	100	168.8	40.83
170.5	0	170.6	3.91	170.4	49.9	170.5	35.92
172.2	0	172.3	9.57	172.1	26.08	172.2	17.06
173.9	0	174.1	2.96	173.8	16.22	174	3.57
175.6	0	175.8	0	175.6	6.44	175.7	2.86
177.4	0	177.5	0	177.3	0	177.4	5.28
179.1	0	179.2	0	179	3.46	179.1	3.77
180.8	0	180.9	7.77	180.7	0	180.8	0
182.5	0	182.6	0	182.4	0	182.5	0
184.2	0	184.3	0	184.1	6.49	184.2	0
185.9	0	186	8.03	185.8	12.47	185.9	0
187.6	0	187.7	2.92	187.5	5.92	187.6	0
189.3	0	189.4	4.24	189.2	5.35	189.3	0
191	0	191.1	5.03	190.9	14.72	191	1.73
192.7	0	192.8	0	192.6	0	192.8	0
194.4	0	194.6	2.52	194.4	0	194.5	0
196.1	0	196.3	0	196.1	0	196.2	0
197.9	1.95	198	0	197.8	0	197.9	0
199.6	0	199.7	0	199.5	3.49	199.6	0
201.3	0	201.4	5.03	201.2	0	201.3	0
203	0	203.1	1.79	202.9	0	203	0
204.7	0	204.8	0	204.6	1.63	204.7	0
206.4	0	206.5	0	206.3	0	206.4	0
208.1	0	208.2	0	208	0	208.1	0
209.8	0	209.9	0	209.7	0	209.8	0
211.5	0	211.6	0	211.4	0	211.5	0
213.2	0	213.4	0	213.1	0	213.3	0
214.9	0	215.1	0	214.9	0	215	0
216.7	0	216.8	3.03	216.6	0	216.7	0
218.4	0	218.5	0	218.3	0	218.4	0
220.1	0	220.2	0	220	0	220.1	0
221.8	0	221.9	0	221.7	0	221.8	0
223.5	0	223.6	0	223.4	0	223.5	0
225.2	0	225.3	0	225.1	0	225.2	0
226.9	0	227	0	226.8	0	226.9	0
228.6	0	228.7	0	228.5	0	228.6	0
230.3	0	230.4	0	230.2	0	230.3	0
232	0	232.1	0	231.9	0	232.1	0
233.7	0	233.9	0	233.6	0	233.8	0
235.4	0	235.6	0	235.4	0	235.5	0
237.2	0	237.3	0	237.1	0	237.2	0
238.9	0	239	0	238.8	0	238.9	0
240.6	0	240.7	0	240.5	0	240.6	0
242.3	0	242.4	2.65	242.2	0	242.3	0
244	0	244.1	0	243.9	0	244	0
245.7	0	245.8	0	245.6	0	245.7	0
247.4	0	247.5	0	247.3	0	247.4	0
249.1	0	249.2	0	249	0	249.1	0
250.8	0	250.9	0	250.7	0	250.8	0
252.5	0	252.7	0	252.4	0	252.6	0
254.2	0	254.4	0	254.2	0	254.3	0
256	0	256.1	0	255.9	0	256	0
257.7	0	257.8	0	257.6	0	257.7	0
259.4	0	259.5	0	259.3	0	259.4	0
261.1	0	261.2	0	261	0	261.1	0
262.8	1.8	262.9	0	262.7	0	262.8	0
264.5	0	264.6	0	264.4	0	264.5	0
266.2	0	266.3	0	266.1	0	266.2	0
267.9	0	268	0	267.8	0	267.9	0
269.6	0	269.7	0	269.5	0	269.6	0
271.3	0	271.4	0	271.2	0	271.4	0

## Sheet: Figure 5d
Retention time (S)	AGM33B	Retention time (S)	DLAM33B	Retention time (S)	250 nM DLA
68.2	0	68.4	0	3.69	0
70	0	70.1	0	5.07	0
71.7	0	71.8	0	6.45	3.75292
73.4	0	73.5	0	7.84	2.32476
75.1	0	75.2	0	9.22	2.32476
76.8	0	77	0	10.6	0.623261
78.5	0	78.7	0	11.99	2.61814
80.2	0	80.4	0	13.37	0.49015
81.9	0	82.1	0	14.75	0.445186
83.6	0	83.8	0	16.14	0.445186
85.3	0	85.5	0	17.52	1.24652
87	0	87.2	0	18.9	1.24652
88.7	0	88.9	0	20.28	0.470117
90.5	0	90.6	0	21.67	0.470117
92.2	0	92.3	0	23.05	0.71586
93.9	0	94	0	24.43	4.5872
95.6	0	95.7	0	25.82	4.5872
97.3	0	97.5	0	27.2	4.5872
99	0	99.2	0	28.58	0.804007
100.7	0	100.9	0	29.97	0.804007
102.4	0	102.6	0	31.35	0.804007
104.1	0	104.3	0	32.73	1.13523
105.8	0	106	0	34.11	0.934891
107.5	0	107.7	0	35.5	0.538676
109.3	0	109.4	7.79	36.88	0.538676
111	0	111.1	0	38.26	0.538676
112.7	0	112.8	0	39.65	2.74101
114.4	0	114.5	0	41.03	0.489705
116.1	0	116.3	0	42.41	0.804452
117.8	0	118	0	43.8	0.804452
119.5	0	119.7	0	45.18	0.804452
121.2	0	121.4	0	46.56	0.804452
122.9	0	123.1	0	47.94	1.29816
124.6	0	124.8	0	49.33	1.29816
126.3	0	126.5	0	50.71	1.42104
128	2.71	128.2	40.19	52.09	1.02393
129.8	0	129.9	73.12	53.48	1.02393
131.5	0	131.6	53.22	54.86	1.82749
133.2	0	133.3	27.82	56.24	1.06355
134.9	5.2	135	16.69	57.63	0.583194
136.6	0	136.8	11.25	59.01	0.890373
138.3	0	138.5	0	60.39	0.890373
140	0	140.2	0	61.77	0.890373
141.7	0	141.9	0	67.99	0.625042
143.4	0	143.6	0	69.2	2.44853
145.1	7.01	145.3	0	70.4	2.97429
146.8	0	147	0	71.61	3.28637
148.6	11.29	148.7	0	72.82	3.04151
150.3	0	150.4	0	74.03	4.32944
152	6.73	152.1	0	75.24	0.995882
153.7	0	153.8	0	76.45	2.51174
155.4	0	155.5	0	77.66	1.02749
157.1	0	157.3	0	78.86	1.8591
158.8	0	159	0	80.07	1.12588
160.5	0	160.7	0	81.28	3.24674
162.2	0	162.4	0	82.49	0.579188
163.9	0	164.1	0	83.7	1.38943
165.6	0	165.8	0	84.91	0.757707
167.3	0	167.5	2.99	86.12	1.30039
169.1	8.07	169.2	0	87.32	0.445186
170.8	0	170.9	0	88.53	3.67101
172.5	5.95	172.6	0	89.74	0.534669
174.2	0	174.3	2.99	90.95	1.30395
175.9	0	176.1	0	92.16	1.16817
177.6	2.81	177.8	0	93.37	2.99432
179.3	0	179.5	0	94.57	1.45131
181	0	181.2	0	95.78	1.51096
182.7	0	182.9	0	96.99	2.5665
184.4	0	184.6	0	98.2	2.87101
186.1	0	186.3	0	99.41	7.07757
187.9	0	188	0	100.62	2.16494
189.6	0	189.7	0	101.83	0.687813
191.3	0	191.4	0	103.03	2.27891
193	0	193.1	0	104.24	1.57462
194.7	0	194.8	0	105.45	2.14001
196.4	0	196.6	0	106.66	1.47357
198.1	0	198.3	0	107.87	2.02693
199.8	0	200	0	109.08	1.30351
201.5	0	201.7	0	110.28	2.2473
203.2	0	203.4	0	111.49	2.83272
204.9	0	205.1	0	112.7	5.08447
206.6	0	206.8	0	113.91	1.01013
208.4	0	208.5	0	115.12	3.95459
210.1	0	210.2	0	116.33	3.13233
211.8	0	211.9	0	117.53	2.35326
213.5	0	213.6	0	118.74	2.12309
215.2	5.84	215.4	0	119.95	1.04174
216.9	0	217.1	0	121.16	2.35949
218.6	0	218.8	0	122.37	35.1577
220.3	0	220.5	0	123.58	92.5222
222	0	222.2	0	124.79	100
223.7	0	223.9	0	125.99	56.7452
225.4	0	225.6	0	127.2	40.0841
227.1	0	227.3	0	128.41	29.4308
228.9	0	229	0	129.62	31.5094
230.6	0	230.7	0	130.83	30.3497
232.3	0	232.4	0	132.04	23.951
234	0	234.1	0	133.24	4.2217
235.7	0	235.9	0	134.45	3.74402
237.4	0	237.6	0	135.66	4.14023
239.1	0	239.3	0	136.87	7.43639
240.8	0	241	0	138.08	4.52042
242.5	0	242.7	0	139.29	9.41213
244.2	0	244.4	0	140.49	7.6995
245.9	0	246.1	0	141.7	7.76539
247.7	0	247.8	0	142.91	3.09182
249.4	0	249.5	0	144.12	1.67034
251.1	0	251.2	3.81	145.33	6.3675
252.8	0	252.9	0	146.54	1.70818
254.5	0	254.7	0	147.75	4.55426
256.2	0	256.4	0	148.95	0.982081
257.9	0	258.1	2.77	150.16	0.842293
259.6	0	259.8	0	151.37	1.29416
261.3	6.86	261.5	0	152.58	2.7557
263	0	263.2	0	153.79	1.76694
264.7	0	264.9	0	155	2.87412
266.4	3.02	266.6	0	156.2	2.25398
268.2	0	268.3	0	157.41	1.93567
269.9	0	270	0	158.62	5.21536
271.6	0	271.7	0	159.83	4.19321
				161.04	0.446967
				162.25	0.757262
				163.45	1.23895
				164.66	1.20022
				165.87	1.65431
				167.08	1.33556
				168.29	1.34981
				169.5	3.98219
				170.71	0.801781
				171.91	2.30829
				173.12	3.66834
				174.33	2.76283
				175.54	4.48169
				176.75	0.714969
				177.96	2.60746
				179.16	0.999889
				180.37	0.646856
				181.58	0.84808
				182.79	1.29282
				184	1.9094
				185.21	1.03684
				186.41	0.580078
				187.62	2.8946
				188.83	1.23317
				190.04	1.20289
				191.25	2.6177
				192.46	0.731886
				193.67	0.793322
				194.87	0.592988
				196.08	2.42938
				197.29	0.489705
				198.5	2.84207
				199.71	0.64552
				200.92	2.68447
				202.13	5.16194
				203.33	3.36561
				204.54	0.53734
				205.75	0.767947
				206.96	3.60824
				208.17	2.33545
				209.38	1.13033
				210.58	0.808013
				211.79	2.02426
				213	1.74513
				214.21	2.0483
				215.42	0.820924
				216.63	1.51408
				217.83	0.668225
				219.04	0.459432
				220.25	1.54925
				221.46	2.05186
				222.67	3.39455
				223.88	4.86722
				225.08	2.50818
				226.29	2.47657
				227.5	2.49349
				228.71	1.29861
				229.92	3.29972
				231.13	3.09627
				232.34	0.673567
				233.54	2.51308
				234.75	0.50217
				235.96	3.03261
				237.17	2.04118
				238.38	1.56171
				239.59	3.23651
				240.79	13.7754
				242	3.02326
				243.21	1.76116
				244.42	3.97062
				245.63	0.850306
				246.84	1.48425
				248.04	1.12276
				249.25	0.984307
				250.46	2.13689
				251.67	3.51163
				252.88	0.641068
				254.09	2.88748
				255.3	2.18319
				256.5	3.7872
				257.71	1.97574
				258.92	0.724763
				260.13	2.65776
				261.34	2.85899
				262.55	2.1961
				263.75	1.02215
				264.96	0.708737
				266.17	1.18998
				267.38	2.64352
				268.59	2.93289
				269.8	7.73779
				271	2.50462
				281.43	0.58542
				286.34	7.65053
				291.25	1.15748
				296.16	0.979855
				301.07	1.73623
				305.98	0.534224
				310.89	1.11297
				315.8	0.455871
				320.71	0.890373
				325.62	2.04919
				330.53	0.445632
				335.44	1.52343
				340.35	2.7005
				345.26	1.27679
				350.17	1.202
				355.08	2.40401
				359.99	4.76973
				364.9	1.20289
				369.81	1.91475
				374.72	1.16105
				379.63	3.34246
				384.54	1.38052
				389.45	2.53979
				394.36	2.14446

## Sheet: Figure 6
Time (H)	[DLA] (μg L-1) - 4 L			[DLA] (μg L-1) - 1 L			Cell density (g L-1) - 4 L			Cell density (g L-1) - 1 L
	Mean	SD	N	Mean	SD	N	Mean	SD	N	Mean	SD	N
0	0	10.2713	49	48.294	55.6426	35	3.73684	0.646748	3	3.5	0.707107	2
24	121.081	139.262	47	249.759	188.18	35	17.6667	1.52753	3	16.3333	1.52753	3
48	405.71	50.159	48	482.251	309.566	35	21.9333	2.57164	3	20.7133	4.80484	3
72	747.444	122.896	43	630.425	369.11	35	23.5667	5.68888	3	20.7	3.84318	3
120	1427.85	224.243	39	1695.91	261.231	35	29.2	3.93954	3	29.3667	3.00056	3
